# Supplementary material for: Climate and Bedrock Collectively Influence the Diversity Pattern of Plant Communities in Qiniangshan Mountain
Source: Plants (Basel). 2024 Dec 20;13(24):3567. doi: 10.3390/plants13243567 (PMC11677607; doi:10.3390/plants13243567)
Supplement: Supplementary file 1 [file plants-13-03567-s001.zip]

Archive with 5 entries (5 files):
- qns_75 quadrats_01 matrix.csv
- qns_75 quadrats_inputdata.csv
- qns_75 quadrats_V.PhyloMaker.csv
- Supplementary materials-plants-2024.12.20.pdf
- Model calculation and drawing R data.txt
