# Supplementary material for: Climate and Bedrock Collectively Influence the Diversity Pattern of Plant Communities in Qiniangshan Mountain
Source: Plants (Basel). 2024 Dec 20;13(24):3567. doi: 10.3390/plants13243567 (PMC11677607; doi:10.3390/plants13243567)
Supplement: Supplementary file 1 [file plants-13-03567-s001.zip › qns_75 quadrats_inputdata.csv]

ID	quadrat	NRI	NTI	PDI	pd	mpd	mntd	sp.number	Shannon-Wiener	Pielou	Simpson	rock	area	longitude	latitude	elevation	slope	aspect	bio1	bio2	bio3	bio7	bio13	bio14	bio15	group
1	BZ-1	0.139562848	0.857155164	-1.488002879	6814.296556	336.4975719	107.9634348	85	1.9524688	0.489465181	0.984742197	granite	1200	114.5281558	22.54044425	68	14.8575	218.797	228	44	246	180	371	23	80	Montane community
43	BZ-2	-0.002204832	0.417541816	0.149728164	4206.331986	340.3123044	153.6785176	37	2.815593759	0.836158716	0.911921078	granite	400	114.5291281	22.5413578	120	16.0079	222.709	228	44	246	180	371	23	80	Montane community
44	BZ-3	1.668155233	1.927046309	-2.623941111	3301.059041	269.5908919	123.4225734	37	2.767702383	0.849484461	0.913366726	granite	400	114.5276868	22.54036764	55	6.7408	210.964	228	44	246	180	371	23	80	Montane community
2	DBSC-1	2.772177023	1.191083552	-1.48906507	8462.756388	278.9185247	92.38014579	116	3.786176508	0.85450983	0.960672974	rhyolite	1200	114.5372553	22.52732836	440	39.8019	330.566	211	44	249	176	460	26	82	Montane community
3	DBSC-2	0.197379718	0.975972219	-1.297283679	8086.723482	335.6316023	97.34435329	107	3.650874126	0.86225373	0.956384951	pyroclastic lava	1200	114.5378096	22.5277324	433	40.3568	318.094	211	44	249	176	460	26	82	Montane community
45	DC-2	0.051445493	-0.119921593	0.19784367	3888.514166	337.9035688	171.2533315	33	2.315501686	0.694885827	0.822101739	pyroclastic rock	400	114.5896144	22.49565543	73	10.3264	57.7244	229	42	238	176	445	19	86	Coastal community
46	DC-4	-0.72072224	0.429015179	-0.39015121	3441.687499	374.3402979	164.2844332	30	2.269909917	0.757714545	0.852594019	pyroclastic rock	400	114.5910427	22.49520562	59	17.6986	27.2161	229	42	238	176	445	19	86	Coastal community
47	DC-5	-1.503543194	-0.63287187	0.705254482	4790.643621	399.6811292	166.4354888	42	2.552359976	0.765967385	0.887256965	pyroclastic rock	400	114.5890641	22.49739144	132	21.2192	118.706	229	42	238	176	445	19	86	Coastal community
48	DC-6	-0.940813389	0.094734107	-0.010524677	3821.654368	382.5617382	166.6002991	33	2.362136131	0.725004954	0.822631332	pyroclastic rock	400	114.5887112	22.49801637	158	24.925	137.121	229	42	238	176	445	19	86	Coastal community
4	GL-1	0.390931567	1.120663744	-1.586608295	7053.957591	330.1391238	102.8496177	90	3.112120536	0.787630619	0.927091503	rhyolite	1200	114.5315031	22.54267601	20	6.87303	199.654	222	45	249	179	352	25	77	Montane community
50	GL-10	-0.151702128	-0.892145913	0.678477546	5965.113481	345.2466473	149.9688254	58	2.423884555	0.629556268	0.798168237	pyroclastic lava	400	114.5491316	22.54273602	337	8.25911	35.9097	216	44	249	178	371	28	74	Montane community
9	GL-11	0.270007104	-0.330716468	-0.030274863	7978.328542	333.4768042	114.9407165	95	3.25574084	0.756433922	0.926445185	rhyolite	1200	114.5495522	22.54045362	350	9.21668	102.995	204	44	252	175	437	29	77	Montane community
51	GL-12	0.986910986	0.425805825	-1.014072907	5544.067374	308.417235	128.3609975	61	3.287933771	0.879674799	0.945446323	rhyolite	400	114.5335578	22.54343537	231	12.2907	225	217	44	250	178	375	28	75	Montane community
52	GL-13	0.420094945	1.552927169	-1.76680983	6005.092892	327.9877663	106.0110522	73	3.456077812	0.892766302	0.954426001	rhyolite	400	114.5351121	22.54462792	260	15.3422	214.16	217	44	250	178	375	28	75	Montane community
53	GL-14	0.168169297	-1.026746267	0.507291607	2982.523448	330.8448174	221.4239827	22	1.019305374	0.410198658	0.439934423	rhyolite	400	114.5360844	22.54471633	280	18.3961	225.988	217	44	250	178	375	28	75	Montane community
10	GL-15	2.45793436	1.558758575	-2.619179781	7520.303887	283.093483	92.18617342	107	3.31524746	0.767864873	0.923834734	pyroclastic rock	1200	114.5364962	22.55179734	133	24.9783	58.5232	227	45	248	181	322	27	72	Montane community
54	GL-16	0.62769873	1.09678607	-1.094357966	5579.161101	320.1754193	118.3024208	62	3.335111339	0.861518513	0.947699514	granite	400	114.5348822	22.55232051	247	15.9988	33.4654	227	45	248	181	322	27	72	Montane community
55	GL-17	1.493031225	1.156011204	-1.675680156	6040.712526	296.7489114	110.8409464	73	3.381719855	0.829353477	0.935937828	granite	400	114.5348862	22.55225736	268	15.9988	33.4654	227	45	248	181	322	27	72	Montane community
11	GL-19	0.313118282	1.822364652	-2.123538681	7210.255398	332.4970092	93.13138902	97	3.108275842	0.802922874	0.894791443	rhyolite	1200	114.5452275	22.54970837	234	8.60715	7.69605	216	44	249	178	371	28	74	Montane community
5	GL-2	-0.048391269	1.642872791	-1.399435062	8146.231912	341.3309535	90.80040425	109	3.396810808	0.796872134	0.944823185	rhyolite	1200	114.5327833	22.54375013	218	12.3072	228.013	222	45	249	179	352	25	77	Montane community
6	GL-6	0.165272621	1.079834579	-1.426314127	7285.625477	336.0394743	101.9579657	93	3.390689323	0.806405992	0.941129816	rhyolite	1200	114.5380172	22.54732619	272	15.4787	72.0956	217	44	250	178	375	28	75	Montane community
7	GL-7	0.552504004	1.426424819	-1.057724907	7711.963788	326.6768886	96.56819109	98	3.508040973	0.831386317	0.955838127	rhyolite	1200	114.5376162	22.54641145	263	15.7197	78.3664	217	44	250	178	375	28	75	Montane community
8	GL-8	1.523741176	1.624788718	-2.071776309	7495.892125	303.7604256	93.27173315	102	3.566526453	0.842332721	0.957542829	rhyolite	1200	114.538126	22.54710146	271	15.4787	72.0956	217	44	250	178	375	28	75	Montane community
49	GL-9	1.842804641	0.690797549	-1.54749823	5848.164139	284.8163012	119.0392822	69	3.281166894	0.808081011	0.938132335	rhyolite	400	114.546826	22.54635905	225	10.5782	297.121	216	44	249	178	371	28	74	Montane community
12	GPX-1	0.142593211	0.404922944	-0.195782905	7340.319781	336.4167686	112.8297281	85	3.054748965	0.734511864	0.922234485	pyroclastic rock	1200	114.5803271	22.51535724	515	20.8652	150.709	207	43	246	173	497	26	82	Coastal community
58	GPX-10	-0.822571977	0.786541738	-1.002495231	4873.152807	369.4870725	131.4390255	51	3.019296949	0.871184947	0.924173144	pyroclastic rock	400	114.5945206	22.50605005	177	32.6318	208.35	223	42	240	175	474	24	82	Coastal community
59	GPX-11	-0.497171918	0.884617686	-0.65892912	4179.62503	360.4054523	140.793976	40	2.594706828	0.81644521	0.897940965	pyroclastic rock	400	114.5925202	22.50535008	96	1.18423	101.31	223	42	240	175	474	24	82	Coastal community
13	GPX-2	-0.379199815	1.06511627	-0.827564048	7754.476339	349.5705639	100.4255473	97	3.044789072	0.724140704	0.917641517	pyroclastic rock	1200	114.5817893	22.51772742	664	15.6948	226.169	204	43	248	173	480	29	80	Coastal community
14	GPX-3	0.669773584	0.586218012	-0.509267272	6372.777019	320.406915	119.0509962	71	2.864289046	0.748121527	0.891077801	pyroclastic rock	1200	114.5819675	22.51281653	462	16.5603	205.866	207	43	246	173	497	26	82	Coastal community
15	GPX-4	-0.703100351	1.315772524	-1.42840822	6257.141852	360.3756438	107.8486633	75	3.335833734	0.836261488	0.950661675	pyroclastic rock	1200	114.5884021	22.50769119	152	20.4807	62.8787	216	42	242	174	482	23	84	Coastal community
16	GPX-5	-0.836064739	1.77900557	-2.279268314	5686.348637	364.9499191	104.2149499	71	3.19944811	0.802070921	0.937688841	pyroclastic rock	1200	114.5926155	22.50478942	203	12.7988	145.176	223	42	240	175	474	24	82	Coastal community
17	GPX-6	-0.651414791	0.228840416	-0.141557667	6261.054728	360.132076	126.3833001	67	3.104039254	0.797580314	0.928332632	pyroclastic rock	1200	114.5953652	22.50345836	160	10.2005	157.479	223	42	240	175	474	24	82	Coastal community
18	GPX-7	-1.134722906	-0.518714399	0.22738744	4937.074713	382.935419	158.6351977	46	2.309188372	0.660427107	0.840880985	pyroclastic rock	1200	114.5995267	22.49751877	60	13.9352	175.314	232	42	236	177	433	20	84	Coastal community
56	GPX-8	-1.305071615	0.52975522	-0.494843102	5536.243304	383.4714774	129.3185357	58	2.638045077	0.715134531	0.863030303	pyroclastic rock	400	114.6024816	22.49935112	66	10.416	221.424	233	42	236	176	415	20	83	Coastal community
57	GPX-9	-0.895172184	0.372647963	-0.247706473	5489.731234	370.4698124	133.3479205	56	3.010586472	0.810698276	0.928851148	pyroclastic rock	400	114.6050946	22.49997217	67	13.6017	171.327	225	42	239	175	460	24	82	Coastal community
19	LBA-1	0.305518144	1.438956799	-1.881047347	7365.452279	332.730598	96.44852971	98	3.386622538	0.794482024	0.936562656	pyroclastic rock	1200	114.5955705	22.50877493	197	26.5038	216.404	210	42	245	173	491	28	81	Coastal community
60	LBA-2	0.91370034	1.67101011	-1.29259403	4343.898004	305.4094505	121.7409186	45	2.985299026	0.853794529	0.927186062	pyroclastic rock	400	114.5990123	22.50701047	81	29.8972	151.809	223	42	240	175	474	24	82	Coastal community
61	LBA-3	-0.584148563	1.747885118	-1.787822793	4458.562845	361.4642417	117.4695751	49	2.77113314	0.831621568	0.912637293	pyroclastic rock	400	114.6008678	22.502985	137	6.70929	91.9749	225	42	239	175	460	24	82	Coastal community
62	LZ-1	0.555601097	1.095799955	-1.136880378	5627.708996	322.6359658	117.6509339	63	3.177082414	0.839567443	0.93862833	quartz sandstone	400	114.5873885	22.54020356	104	20.809	33.6901	225	43	244	178	347	27	73	Coastal community
22	LZ-10	1.062696856	1.159161954	-0.802824407	6381.883531	309.2782229	110.8026063	73	2.883462338	0.77646597	0.902236306	quartz sandstone	1200	114.5998715	22.53602031	99	10.9791	100.84	231	43	242	179	321	25	73	Coastal community
23	LZ-11	2.032251006	1.970249646	-2.495641178	4868.475409	273.5037302	107.8454136	59	2.868525018	0.767463503	0.909530476	quartz sandstone	1200	114.5996879	22.53989791	20	10.4012	313.21	229	43	242	179	334	26	73	Coastal community
24	LZ-12	0.827242031	1.518138578	-1.905404644	5464.808797	314.4950806	110.7284054	65	2.86370154	0.739744986	0.904850882	quartz sandstone	1200	114.5944685	22.53890994	24	10.7185	133.264	229	43	242	179	334	26	73	Coastal community
63	LZ-3	0.004243883	-0.719767978	0.576448348	5207.369065	340.0628565	159.3539615	48	2.758334694	0.775826908	0.872782634	quartz sandstone	400	114.5872079	22.54110068	55	14.9236	26.1753	225	43	244	178	347	27	73	Coastal community
20	LZ-4	1.524324652	1.322955675	-1.394629874	6270.444417	296.5191619	107.7631117	75	2.979011422	0.743390001	0.908495117	quartz sandstone	1200	114.5856433	22.53922531	56	28.7783	8.48894	225	43	244	178	347	27	73	Coastal community
64	LZ-6	0.520555238	0.136918838	-0.107310784	4822.47189	320.6227341	147.3566565	46	2.512566774	0.731676219	0.845665163	quartz sandstone	400	114.6048283	22.5401626	110	43.2641	22.8097	231	43	242	179	321	25	73	Coastal community
21	LZ-7	0.031814762	-2.89E-06	0.201333959	6584.795947	339.270245	127.0779127	70	2.62836682	0.690464896	0.858132363	quartz sandstone	1200	114.6049116	22.53995423	87	40.8014	40.0467	231	43	242	179	321	25	73	Coastal community
65	LZ-8	-0.468883083	0.290325074	-0.726171152	5518.526084	355.6115603	131.9324213	59	3.369544182	0.895869424	0.952827087	quartz sandstone	400	114.6015019	22.53376158	57	20.2601	128.758	231	43	242	179	321	25	73	Coastal community
66	LZ-9	-0.883670721	0.74779643	-0.59955876	5015.037291	371.6610407	132.0577384	51	2.845883005	0.813921593	0.903604997	quartz sandstone	400	114.6015464	22.53376156	28	27.1793	118.791	231	43	242	179	321	25	73	Coastal community
67	MLH-1	0.715026262	1.547020428	-1.569669701	3801.181966	310.7888086	129.1365067	39	2.637915826	0.775584458	0.888892945	pyroclastic rock	400	114.6110831	22.50259065	24	24.8582	184.014	229	42	238	176	435	24	81	Coastal community
68	MLH-2	-0.132272073	0.153795412	-0.179332142	3935.030357	345.9881964	162.0449208	35	2.445984032	0.750740196	0.862268207	pyroclastic rock	400	114.6115162	22.50272367	33	35.6659	180.971	229	42	238	176	435	24	81	Coastal community
69	MLH-3	0.08213095	0.29173371	-0.182786629	5017.479013	337.2318788	141.407187	49	2.670968154	0.719245004	0.893794996	pyroclastic rock	400	114.6058749	22.50017455	60	15.3518	106.294	225	42	239	175	460	24	82	Coastal community
25	MLH-5	0.436795155	0.546362968	-0.707204927	9348.050204	331.0954462	93.90284382	127	3.967041423	0.877316875	0.974002556	pyroclastic rock	1200	114.6134504	22.51043312	145	8.21451	141.843	222	42	240	175	454	27	80	Coastal community
26	XD-1	0.353482693	0.924907324	-1.511205559	7029.531689	331.0444547	105.3212776	89	3.111153409	0.766210337	0.910371979	pyroclastic rock	1200	114.5280918	22.5327273	65	8.23366	258.69	227	44	245	180	389	21	83	Montane community
70	XHG-2	-0.275451738	0.602488971	-0.167565012	4651.431186	350.8416703	141.5035303	44	2.617463151	0.769571082	0.879421488	rhyolite	400	114.5308568	22.51724196	149	11.6313	237.875	226	44	245	179	420	21	86	Montane community
71	XHG-4	-1.139261023	-2.322478379	2.055200851	3568.71537	402.2615412	253.6965463	23	1.857605318	0.655653173	0.789269689	rhyolite	400	114.5324632	22.51545776	195	20.7895	239.876	221	43	245	177	454	20	88	Montane community
27	XHG-5	-0.056905731	-0.826061228	0.103064037	7104.783549	341.8022693	130.307576	79	2.881901468	0.703873703	0.883380234	rhyolite	1200	114.5326512	22.51559154	199	20.0225	200.854	221	43	245	177	454	20	88	Montane community
28	XHG-6	0.706935637	1.013867346	-0.379246472	6731.260274	320.105824	110.8937475	76	3.422401662	0.829244057	0.948458795	pyroclastic rock	1200	114.5302488	22.53215005	78	14.1899	282.031	227	44	245	180	389	21	83	Montane community
29	XHG-7	0.328645846	1.285906629	-1.150329616	7672.989268	332.1637299	97.90992641	98	3.56419359	0.833404687	0.952078402	rhyolite	1200	114.5321125	22.53353796	126	14.6333	216.158	228	44	246	180	371	23	80	Montane community
72	XHG-8	-0.8870275	-1.262313306	1.576482273	4417.295195	379.5110906	193.7361111	34	1.881877878	0.608816575	0.762825	rhyolite	400	114.5330469	22.51573542	250	8.50309	220.601	221	43	245	177	454	20	88	Montane community
73	XHG-9	0.258319701	-0.72718336	0.516754534	5036.155866	330.4945495	162.2213884	46	2.499144788	0.721100759	0.869113623	rhyolite	400	114.5340107	22.51654052	280	18.7163	248.962	208	44	249	175	477	24	85	Montane community
30	XSH-1	0.493342437	1.3419449	-0.858408124	8787.346618	329.3679641	90.8231368	117	3.643554664	0.820130695	0.95518265	pyroclastic lava	1200	114.5573271	22.53700346	205	22.6955	11.7456	217	44	248	177	410	29	75	Montane community
31	XSH-2	1.666330536	0.843334559	-0.78315123	9555.371585	306.2634175	90.13295837	132	3.643554664	0.820130695	0.965088059	pyroclastic lava	1200	114.5555515	22.53552289	283	23.9548	332.266	217	44	248	177	410	29	75	Montane community
32	YMK-1	0.376315431	-0.691373597	0.003114931	7595.481958	330.3866643	122.6898136	88	2.428519678	0.840210146	0.887851549	pyroclastic lava	1200	114.5621133	22.54261023	109	11.981	133.452	228	44	245	180	323	27	72	Coastal community
35	YMK-11	-0.345745267	0.52744979	-0.73178106	8942.861999	347.7434669	96.77017335	119	3.50750807	0.789507856	0.933873483	rhyolite	1200	114.5669105	22.5336419	145	45.3487	49.548	226	44	244	179	353	28	73	Coastal community
36	YMK-12	1.118069575	2.324716878	-2.333019857	7693.947485	314.380977	85.13326223	108	3.221879385	0.753362384	0.902504403	rhyolite	1200	114.573286	22.52751827	140	29.9378	268.386	222	43	245	177	420	29	77	Coastal community
74	YMK-14	0.942549419	1.795883521	-1.572667312	5899.59506	312.1123448	104.4905106	70	2.681420068	0.708585015	0.86705343	rhyolite	400	114.5751386	22.51921183	351	10.1548	5.19443	204	43	248	173	480	29	80	Coastal community
75	YMK-15	1.325504591	0.220031391	-0.170016035	6813.959993	302.5068275	120.2488563	76	3.036339822	0.780185001	0.898601134	rhyolite	400	114.5757504	22.51847068	390	13.8347	302.905	204	43	248	173	480	29	80	Coastal community
33	YMK-2	0.74276727	-1.201647694	0.209562127	8355.235683	322.2331589	120.4902787	100	2.600656143	0.854208237	0.895751953	rhyolite	1200	114.5574132	22.5403534	172	19.4694	126.607	217	44	248	177	410	29	75	Coastal community
34	YMK-3	1.630402685	0.350337031	-1.116968982	8111.831986	302.1086556	103.301396	106	3.503567998	0.833251873	0.950043136	rhyolite	1200	114.5532632	22.53965487	280	17.2716	112.218	217	44	248	177	410	29	75	Coastal community
37	ZF-25	1.442721052	1.713144658	-2.274945616	7871.008226	307.4345159	89.56981863	111	3.165186539	0.789848608	0.924246169	rhyolite	1200	114.5408039	22.52528925	720	35.6823	295.408	211	44	249	176	460	26	82	Montane community
38	ZF-26	-0.493711466	-1.012249831	0.430939232	6800.945949	354.7071302	138.0718677	72	2.340037457	0.630131155	0.839870855	pyroclastic rock	1200	114.5424944	22.52487072	815	17.9059	287.526	193	44	254	172	486	29	80	Montane community
39	ZF-27	-1.285688743	1.186549821	-1.215814508	8276.670572	369.5980745	94.42704186	110	3.095634539	0.728642581	0.917163578	rhyolite	1200	114.5393082	22.52547758	646	24.2356	308.418	211	44	249	176	460	26	82	Montane community
40	ZF-28	2.288588796	2.307046662	-3.198738602	7817.113107	290.1484527	82.67628484	118	3.557452014	0.80074978	0.952437851	pyroclastic lava	1200	114.538325	22.52603087	573	28.5555	298.474	211	44	249	176	460	26	82	Montane community
41	ZF-29	0.799674196	0.36288939	-0.902994208	8098.08323	321.3089211	104.0415458	104	3.19735983	0.731753745	0.909316786	rhyolite	1200	114.535896	22.52712241	443	23.6258	304.426	211	44	249	176	460	26	82	Montane community
42	ZF-30	0.68631043	1.164676063	-1.182707613	8393.36212	324.7091913	93.92918564	112	3.073710804	0.807455563	0.895726416	rhyolite	1200	114.5347594	22.52803356	331	22.0379	299.389	211	44	249	176	460	26	82	Montane community
