# Supplementary material for: Climate and Bedrock Collectively Influence the Diversity Pattern of Plant Communities in Qiniangshan Mountain
Source: Plants (Basel). 2024 Dec 20;13(24):3567. doi: 10.3390/plants13243567 (PMC11677607; doi:10.3390/plants13243567)
Supplement: Supplementary file 1 [file plants-13-03567-s001.zip › qns_75 quadrats_V.PhyloMaker.csv]

Species	genus	Family	目	group
Abrus_precatorius	Abrus	Fabaceae	豆目	Eudicots
Acacia_mangium	Acacia	Fabaceae	豆目	Eudicots
Acer_fabri	Acer	Sapindaceae	无患子目	Eudicots
Acer_lucidum	Acer	Sapindaceae	无患子目	Eudicots
Acer_sino-oblongum	Acer	Sapindaceae	无患子目	Eudicots
Acer_tutcheri	Acer	Sapindaceae	无患子目	Eudicots
Acorus_gramineus	Acorus	Acoraceae	菖蒲目	Monocots
Acronychia_pedunculata	Acronychia	Rutaceae	无患子目	Eudicots
Actinidia_latifolia	Actinidia	Actinidiaceae	杜鹃花目	Eudicots
Adenanthera_microsperma	Adenanthera	Fabaceae	豆目	Eudicots
Adiantum_capillus-veneris	Adiantum	Pteridaceae	水龙骨目	Pteridophyta
Adiantum_flabellulatum	Adiantum	Pteridaceae	水龙骨目	Pteridophyta
Adina_pilulifera	Adina	Rubiaceae	龙胆目	Eudicots
Adinandra_millettii	Adinandra	Pentaphylacaceae	杜鹃花目	Eudicots
Aidia_canthioides	Aidia	Rubiaceae	龙胆目	Eudicots
Aidia_cochinchinensis	Aidia	Rubiaceae	龙胆目	Eudicots
Ainsliaea_kawakamii	Ainsliaea	Asteraceae	菊目	Eudicots
Alangium_chinense	Alangium	Cornaceae	山茱萸目	Eudicots
Alangium_kurzii	Alangium	Cornaceae	山茱萸目	Eudicots
Albizia_corniculata	Albizia	Fabaceae	豆目	Eudicots
Alleizettella_leucocarpa	Alleizettella	Rubiaceae	龙胆目	Eudicots
Alpinia_hainanensis	Alpinia	Zingiberaceae	姜目	Monocots
Alpinia_japonica	Alpinia	Zingiberaceae	姜目	Monocots
Alpinia_oblongifolia	Alpinia	Zingiberaceae	姜目	Monocots
Alpinia_stachyodes	Alpinia	Zingiberaceae	姜目	Monocots
Alpinia_zerumbet	Alpinia	Zingiberaceae	姜目	Monocots
Altingia_chinensis	Altingia	Altingiaceae	虎耳草目	Eudicots
Alyxia_sinensis	Alyxia	Apocynaceae	龙胆目	Eudicots
Amentotaxus_argotaenia	Amentotaxus	Taxaceae	柏目	Gymnospermae
Amorphophallus_konjac	Amorphophallus	Araceae	泽泻目	Monocots
Ania_hongkongensis	Ania	Orchidaceae	天门冬目	Monocots
Antidesma_bunius	Antidesma	Phyllanthaceae	金虎尾目	Eudicots
Antidesma_fordii	Antidesma	Phyllanthaceae	金虎尾目	Eudicots
Antidesma_japonicum	Antidesma	Phyllanthaceae	金虎尾目	Eudicots
Antidesma_montanum	Antidesma	Phyllanthaceae	金虎尾目	Eudicots
Antirhea_chinensis	Antirhea	Rubiaceae	龙胆目	Eudicots
Aporosa_dioica	Aporosa	Phyllanthaceae	金虎尾目	Eudicots
Aquilaria_sinensis	Aquilaria	Thymelaeaceae	锦葵目	Eudicots
Archidendron_clypearia	Archidendron	Fabaceae	豆目	Eudicots
Archidendron_lucidum	Archidendron	Fabaceae	豆目	Eudicots
Archidendron_utile	Archidendron	Fabaceae	豆目	Eudicots
Ardisia_crenata	Ardisia	Primulaceae	杜鹃花目	Eudicots
Ardisia_crispa	Ardisia	Primulaceae	杜鹃花目	Eudicots
Ardisia_hanceana	Ardisia	Primulaceae	杜鹃花目	Eudicots
Ardisia_lindleyana	Ardisia	Primulaceae	杜鹃花目	Eudicots
Ardisia_mamillata	Ardisia	Primulaceae	杜鹃花目	Eudicots
Ardisia_primulifolia	Ardisia	Primulaceae	杜鹃花目	Eudicots
Ardisia_quinquegona	Ardisia	Primulaceae	杜鹃花目	Eudicots
Artabotrys_hongkongensis	Artabotrys	Annonaceae	木兰目	Magnoliids
Artocarpus_hypargyreus	Artocarpus	Moraceae	蔷薇目	Eudicots
Asarum_insigne	Asarum	Aristolochiaceae	胡椒目	Magnoliids
Asparagus_cochinchinensis	Asparagus	Asparagaceae	天门冬目	Monocots
Aspidistra_lurida	Aspidistra	Asparagaceae	天门冬目	Monocots
Aspidistra_minutiflora	Aspidistra	Asparagaceae	天门冬目	Monocots
Asplenium_yoshinagae	Asplenium	Aspleniaceae	水龙骨目	Pteridophyta
Aster_baccharoides	Aster	Asteraceae	菊目	Eudicots
Atalantia_buxifolia	Atalantia	Rutaceae	无患子目	Eudicots
Baeckea_frutescens	Baeckea	Myrtaceae	桃金娘目	Eudicots
Balanophora_harlandii	Balanophora	Balanophoraceae	檀香目	Eudicots
Barthea_barthei	Barthea	Melastomataceae	桃金娘目	Eudicots
Bauhinia_purpurea	Bauhinia	Fabaceae	豆目	Eudicots
Begonia_palmata	Begonia	Begoniaceae	葫芦目	Eudicots
Beilschmiedia_fordii	Beilschmiedia	Lauraceae	樟目	Magnoliids
Beilschmiedia_tsangii	Beilschmiedia	Lauraceae	樟目	Magnoliids
Berchemia_floribunda	Berchemia	Rhamnaceae	蔷薇目	Eudicots
Bischofia_javanica	Bischofia	Phyllanthaceae	金虎尾目	Eudicots
Blastus_cochinchinensis	Blastus	Melastomataceae	桃金娘目	Eudicots
Blastus_pauciflorus	Blastus	Melastomataceae	桃金娘目	Eudicots
Blechnopsis_orientalis	Blechnopsis	Blechnaceae	水龙骨目	Pteridophyta
Blumea_megacephala	Blumea	Asteraceae	菊目	Eudicots
Boehmeria_nivea	Boehmeria	Urticaceae	蔷薇目	Eudicots
Bolbitis_subcordata	Bolbitis	Dryopteridaceae	水龙骨目	Pteridophyta
Bowringia_callicarpa	Bowringia	Fabaceae	豆目	Eudicots
Breynia_fruticosa	Breynia	Phyllanthaceae	金虎尾目	Eudicots
Bridelia_balansae	Bridelia	Phyllanthaceae	金虎尾目	Eudicots
Bridelia_tomentosa	Bridelia	Phyllanthaceae	金虎尾目	Eudicots
Brucea_javanica	Brucea	Simaroubaceae	无患子目	Eudicots
Bulbophyllum_ambrosia	Bulbophyllum	Orchidaceae	天门冬目	Monocots
Bulbophyllum_kwangtungense	Bulbophyllum	Orchidaceae	天门冬目	Monocots
Byttneria_grandifolia	Byttneria	Malvaceae	锦葵目	Eudicots
Caesalpinia_crista	Caesalpinia	Fabaceae	豆目	Eudicots
Caesalpinia_vernalis	Caesalpinia	Fabaceae	豆目	Eudicots
Calamus_rhabdocladus	Calamus	Arecaceae	棕榈目	Monocots
Calamus_tetradactylus	Calamus	Arecaceae	棕榈目	Monocots
Calamus_thysanolepis	Calamus	Arecaceae	棕榈目	Monocots
Callerya_dielsiana	Callerya	Fabaceae	豆目	Eudicots
Callerya_nitida	Callerya	Fabaceae	豆目	Eudicots
Callicarpa_bodinieri	Callicarpa	Lamiaceae	唇形目	Eudicots
Callicarpa_giraldii	Callicarpa	Lamiaceae	唇形目	Eudicots
Callicarpa_integerrima	Callicarpa	Lamiaceae	唇形目	Eudicots
Callicarpa_kochiana	Callicarpa	Lamiaceae	唇形目	Eudicots
Callicarpa_kwangtungensis	Callicarpa	Lamiaceae	唇形目	Eudicots
Callicarpa_pedunculata	Callicarpa	Lamiaceae	唇形目	Eudicots
Callicarpa_rubella	Callicarpa	Lamiaceae	唇形目	Eudicots
Calophyllum_membranaceum	Calophyllum	Calophyllaceae	金虎尾目	Eudicots
Camellia_caudata	Camellia	Theaceae	杜鹃花目	Eudicots
Camellia_granthamiana	Camellia	Theaceae	杜鹃花目	Eudicots
Camellia_kissi	Camellia	Theaceae	杜鹃花目	Eudicots
Camellia_salicifolia	Camellia	Theaceae	杜鹃花目	Eudicots
Canarium_subulatum	Canarium	Burseraceae	无患子目	Eudicots
Capparis_acutifolia	Capparis	Capparaceae	十字花目	Eudicots
Capparis_cantoniensis	Capparis	Capparaceae	十字花目	Eudicots
Carallia_brachiata	Carallia	Rhizophoraceae	金虎尾目	Eudicots
Carex_adrienii	Carex	Cyperaceae	禾本目	Monocots
Carex_brunnea	Carex	Cyperaceae	禾本目	Monocots
Carex_chinensis	Carex	Cyperaceae	禾本目	Monocots
Carex_cruciata	Carex	Cyperaceae	禾本目	Monocots
Carex_longerostrata	Carex	Cyperaceae	禾本目	Monocots
Casearia_glomerata	Casearia	Salicaceae	金虎尾目	Eudicots
Casearia_membranacea	Casearia	Salicaceae	金虎尾目	Eudicots
Casearia_velutina	Casearia	Salicaceae	金虎尾目	Eudicots
Cassytha_filiformis	Cassytha	Lauraceae	樟目	Magnoliids
Castanopsis_carlesii	Castanopsis	Fagaceae	壳斗目	Eudicots
Castanopsis_eyrei	Castanopsis	Fagaceae	壳斗目	Eudicots
Castanopsis_fabri	Castanopsis	Fagaceae	壳斗目	Eudicots
Castanopsis_fargesii	Castanopsis	Fagaceae	壳斗目	Eudicots
Castanopsis_fissa	Castanopsis	Fagaceae	壳斗目	Eudicots
Castanopsis_lamontii	Castanopsis	Fagaceae	壳斗目	Eudicots
Causonis_corniculata	Causonis	Vitaceae	葡萄目	Eudicots
Causonis_japonica	Causonis	Vitaceae	葡萄目	Eudicots
Celastrus_hindsii	Celastrus	Celastraceae	卫矛目	Eudicots
Celastrus_monospermus	Celastrus	Celastraceae	卫矛目	Eudicots
Celastrus_orbiculatus	Celastrus	Celastraceae	卫矛目	Eudicots
Celtis_sinensis	Celtis	Cannabaceae	蔷薇目	Eudicots
Celtis_timorensis	Celtis	Cannabaceae	蔷薇目	Eudicots
Cerbera_manghas	Cerbera	Apocynaceae	龙胆目	Eudicots
Chengiodendron_matsumuranum	Chengiodendron	Oleaceae	唇形目	Eudicots
Cheniella_glauca	Cheniella	Fabaceae	豆目	Eudicots
Choerospondias_axillaris	Choerospondias	Anacardiaceae	无患子目	Eudicots
Cibotium_barometz	Cibotium	Cibotiaceae	桫椤目	Pteridophyta
Cinnamomum_appelianum	Cinnamomum	Lauraceae	樟目	Magnoliids
Cinnamomum_camphora	Cinnamomum	Lauraceae	樟目	Magnoliids
Cinnamomum_jensenianum	Cinnamomum	Lauraceae	樟目	Magnoliids
Cinnamomum_parthenoxylon	Cinnamomum	Lauraceae	樟目	Magnoliids
Cinnamomum_subavenium	Cinnamomum	Lauraceae	樟目	Magnoliids
Cinnamomum_validinerve	Cinnamomum	Lauraceae	樟目	Magnoliids
Cinnamomum_wilsonii	Cinnamomum	Lauraceae	樟目	Magnoliids
Citrus_japonica	Citrus	Rutaceae	无患子目	Eudicots
Cleisostoma_simondii	Cleisostoma	Orchidaceae	天门冬目	Monocots
Clematis_crassifolia	Clematis	Ranunculaceae	毛茛目	Eudicots
Clematis_finetiana	Clematis	Ranunculaceae	毛茛目	Eudicots
Clematis_loureiroana	Clematis	Ranunculaceae	毛茛目	Eudicots
Clerodendrum_cyrtophyllum	Clerodendrum	Lamiaceae	唇形目	Eudicots
Clerodendrum_fortunatum	Clerodendrum	Lamiaceae	唇形目	Eudicots
Clinopodium_polycephalum	Clinopodium	Lamiaceae	唇形目	Eudicots
Coelogyne_fimbriata	Coelogyne	Orchidaceae	天门冬目	Monocots
Connarus_paniculatus	Connarus	Connaraceae	酢浆草目	Eudicots
Coptosapelta_diffusa	Coptosapelta	Rubiaceae	龙胆目	Eudicots
Cratoxylum_cochinchinense	Cratoxylum	Hypericaceae	金虎尾目	Eudicots
Croton_lachynocarpus	Croton	Euphorbiaceae	金虎尾目	Eudicots
Cryptocarya_chinensis	Cryptocarya	Lauraceae	樟目	Magnoliids
Cryptocarya_concinna	Cryptocarya	Lauraceae	樟目	Magnoliids
Cyclea_barbata	Cyclea	Menispermaceae	毛茛目	Eudicots
Cyclea_hypoglauca	Cyclea	Menispermaceae	毛茛目	Eudicots
Cyclea_racemosa	Cyclea	Menispermaceae	毛茛目	Eudicots
Cyclosorus_parasiticus	Cyclosorus	Thelypteridaceae	水龙骨目	Pteridophyta
Cymbidium_sinense	Cymbidium	Orchidaceae	天门冬目	Monocots
Cynanchum_auriculatum	Cynanchum	Apocynaceae	龙胆目	Eudicots
Cyrtococcum_patens	Cyrtococcum	Poaceae	禾本目	Monocots
Dalbergia_benthamii	Dalbergia	Fabaceae	豆目	Eudicots
Dalbergia_hancei	Dalbergia	Fabaceae	豆目	Eudicots
Dalbergia_hupeana	Dalbergia	Fabaceae	豆目	Eudicots
Dalbergia_millettii	Dalbergia	Fabaceae	豆目	Eudicots
Daphniphyllum_calycinum	Daphniphyllum	Daphniphyllaceae	虎耳草目	Eudicots
Daphniphyllum_oldhamii	Daphniphyllum	Daphniphyllaceae	虎耳草目	Eudicots
Decaneuropsis_cumingiana	Decaneuropsis	Asteraceae	菊目	Eudicots
Dendropanax_dentiger	Dendropanax	Araliaceae	伞形目	Eudicots
Dendropanax_proteus	Dendropanax	Araliaceae	伞形目	Eudicots
Dendrotrophe_varians	Dendrotrophe	Santalaceae	檀香目	Eudicots
Desmos_chinensis	Desmos	Annonaceae	木兰目	Magnoliids
Dianella_ensifolia	Dianella	Asphodelaceae	天门冬目	Monocots
Dicliptera_chinensis	Dicliptera	Acanthaceae	唇形目	Eudicots
Dicranopteris_pedata	Dicranopteris	Gleicheniaceae	里白目	Pteridophyta
Dimocarpus_longan	Dimocarpus	Sapindaceae	无患子目	Eudicots
Dioscorea_cirrhosa	Dioscorea	Dioscoreaceae	薯蓣目	Monocots
Dioscorea_fordii	Dioscorea	Dioscoreaceae	薯蓣目	Monocots
Dioscorea_linearicordata	Dioscorea	Dioscoreaceae	薯蓣目	Monocots
Diospyros_chunii	Diospyros	Ebenaceae	杜鹃花目	Eudicots
Diospyros_eriantha	Diospyros	Ebenaceae	杜鹃花目	Eudicots
Diospyros_morrisiana	Diospyros	Ebenaceae	杜鹃花目	Eudicots
Diospyros_strigosa	Diospyros	Ebenaceae	杜鹃花目	Eudicots
Diospyros_vaccinioides	Diospyros	Ebenaceae	杜鹃花目	Eudicots
Diploclisia_affinis	Diploclisia	Menispermaceae	毛茛目	Eudicots
Diploclisia_glaucescens	Diploclisia	Menispermaceae	毛茛目	Eudicots
Diplopterygium_chinense	Diplopterygium	Gleicheniaceae	里白目	Pteridophyta
Diplopterygium_glaucum	Diplopterygium	Gleicheniaceae	里白目	Pteridophyta
Diplospora_dubia	Diplospora	Rubiaceae	龙胆目	Eudicots
Distyliopsis_tutcheri	Distyliopsis	Hamamelidaceae	虎耳草目	Eudicots
Distylium_myricoides	Distylium	Hamamelidaceae	虎耳草目	Eudicots
Drynaria_coronans	Drynaria	Polypodiaceae	水龙骨目	Pteridophyta
Dryopteris_fuscipes	Dryopteris	Dryopteridaceae	水龙骨目	Pteridophyta
Dryopteris_podophylla	Dryopteris	Dryopteridaceae	水龙骨目	Pteridophyta
Dryopteris_sieboldii	Dryopteris	Dryopteridaceae	水龙骨目	Pteridophyta
Dryopteris_sparsa	Dryopteris	Dryopteridaceae	水龙骨目	Pteridophyta
Ehretia_longiflora	Ehretia	Boraginaceae	紫草目	Eudicots
Elaeocarpus_chinensis	Elaeocarpus	Elaeocarpaceae	酢浆草目	Eudicots
Elaeocarpus_decipiens	Elaeocarpus	Elaeocarpaceae	酢浆草目	Eudicots
Elaeocarpus_glabripetalus	Elaeocarpus	Elaeocarpaceae	酢浆草目	Eudicots
Elaeocarpus_japonicus	Elaeocarpus	Elaeocarpaceae	酢浆草目	Eudicots
Elaeocarpus_sylvestris	Elaeocarpus	Elaeocarpaceae	酢浆草目	Eudicots
Embelia_laeta	Embelia	Primulaceae	杜鹃花目	Eudicots
Embelia_ribes	Embelia	Primulaceae	杜鹃花目	Eudicots
Embelia_vestita	Embelia	Primulaceae	杜鹃花目	Eudicots
Endospermum_chinense	Endospermum	Euphorbiaceae	金虎尾目	Eudicots
Engelhardia_roxburghiana	Engelhardia	Juglandaceae	壳斗目	Eudicots
Enkianthus_quinqueflorus	Enkianthus	Ericaceae	杜鹃花目	Eudicots
Eriobotrya_cavaleriei	Eriobotrya	Rosaceae	蔷薇目	Eudicots
Eriobotrya_fragrans	Eriobotrya	Rosaceae	蔷薇目	Eudicots
Euonymus_fortunei	Euonymus	Celastraceae	卫矛目	Eudicots
Euonymus_laxiflorus	Euonymus	Celastraceae	卫矛目	Eudicots
Euonymus_nitidus	Euonymus	Celastraceae	卫矛目	Eudicots
Eurya_acutisepala	Eurya	Pentaphylacaceae	杜鹃花目	Eudicots
Eurya_chinensis	Eurya	Pentaphylacaceae	杜鹃花目	Eudicots
Eurya_distichophylla	Eurya	Pentaphylacaceae	杜鹃花目	Eudicots
Eurya_loquaiana	Eurya	Pentaphylacaceae	杜鹃花目	Eudicots
Eurya_macartneyi	Eurya	Pentaphylacaceae	杜鹃花目	Eudicots
Eurya_muricata	Eurya	Pentaphylacaceae	杜鹃花目	Eudicots
Eurya_nitida	Eurya	Pentaphylacaceae	杜鹃花目	Eudicots
Euscaphis_japonica	Euscaphis	Staphyleaceae	缨子木目	Eudicots
Eustigma_oblongifolium	Eustigma	Hamamelidaceae	虎耳草目	Eudicots
Ficus_erecta	Ficus	Moraceae	蔷薇目	Eudicots
Ficus_fistulosa	Ficus	Moraceae	蔷薇目	Eudicots
Ficus_formosana	Ficus	Moraceae	蔷薇目	Eudicots
Ficus_hirta	Ficus	Moraceae	蔷薇目	Eudicots
Ficus_hispida	Ficus	Moraceae	蔷薇目	Eudicots
Ficus_microcarpa	Ficus	Moraceae	蔷薇目	Eudicots
Ficus_nervosa	Ficus	Moraceae	蔷薇目	Eudicots
Ficus_pumila	Ficus	Moraceae	蔷薇目	Eudicots
Ficus_pyriformis	Ficus	Moraceae	蔷薇目	Eudicots
Ficus_sarmentosa	Ficus	Moraceae	蔷薇目	Eudicots
Ficus_subpisocarpa	Ficus	Moraceae	蔷薇目	Eudicots
Ficus_variegata	Ficus	Moraceae	蔷薇目	Eudicots
Ficus_variolosa	Ficus	Moraceae	蔷薇目	Eudicots
Ficus_vasculosa	Ficus	Moraceae	蔷薇目	Eudicots
Fissistigma_glaucescens	Fissistigma	Annonaceae	木兰目	Magnoliids
Fissistigma_oldhamii	Fissistigma	Annonaceae	木兰目	Magnoliids
Floscopa_scandens	Floscopa	Commelinaceae	鸭跖草目	Monocots
Fraxinus_insularis	Fraxinus	Oleaceae	唇形目	Eudicots
Gahnia_tristis	Gahnia	Cyperaceae	禾本目	Monocots
Garcinia_multiflora	Garcinia	Clusiaceae	金虎尾目	Eudicots
Garcinia_oblongifolia	Garcinia	Clusiaceae	金虎尾目	Eudicots
Gardenia_jasminoides	Gardenia	Rubiaceae	龙胆目	Eudicots
Gardneria_multiflora	Gardneria	Loganiaceae	龙胆目	Eudicots
Gleditsia_fera	Gleditsia	Fabaceae	豆目	Eudicots
Glochidion_eriocarpum	Glochidion	Phyllanthaceae	金虎尾目	Eudicots
Glochidion_hirsutum	Glochidion	Phyllanthaceae	金虎尾目	Eudicots
Glochidion_wrightii	Glochidion	Phyllanthaceae	金虎尾目	Eudicots
Glochidion_zeylanicum	Glochidion	Phyllanthaceae	金虎尾目	Eudicots
Glycosmis_parviflora	Glycosmis	Rutaceae	无患子目	Eudicots
Gnetum_luofuense	Gnetum	Gnetaceae	买麻藤目	Gymnospermae
Gnetum_montanum	Gnetum	Gnetaceae	买麻藤目	Gymnospermae
Gnetum_parvifolium	Gnetum	Gnetaceae	买麻藤目	Gymnospermae
Hancea_hookeriana	Hancea	Euphorbiaceae	金虎尾目	Eudicots
Hedyotis_acutangula	Hedyotis	Rubiaceae	龙胆目	Eudicots
Hedyotis_auricularia	Hedyotis	Rubiaceae	龙胆目	Eudicots
Hedyotis_caudatifolia	Hedyotis	Rubiaceae	龙胆目	Eudicots
Hedyotis_hedyotidea	Hedyotis	Rubiaceae	龙胆目	Eudicots
Hedyotis_loganioides	Hedyotis	Rubiaceae	龙胆目	Eudicots
Helicia_cochinchinensis	Helicia	Proteaceae	山龙眼目	Eudicots
Helicia_reticulata	Helicia	Proteaceae	山龙眼目	Eudicots
Heptapleurum_arboricola	Heptapleurum	Araliaceae	伞形目	Eudicots
Heptapleurum_heptaphyllum	Heptapleurum	Araliaceae	伞形目	Eudicots
Holboellia_angustifolia	Holboellia	Lardizabalaceae	毛茛目	Eudicots
Holboellia_grandiflora	Holboellia	Lardizabalaceae	毛茛目	Eudicots
Homalium_cochinchinense	Homalium	Salicaceae	金虎尾目	Eudicots
Huodendron_biaristatum	Huodendron	Styracaceae	杜鹃花目	Eudicots
Hypolytrum_nemorum	Hypolytrum	Cyperaceae	禾本目	Monocots
Hypserpa_nitida	Hypserpa	Menispermaceae	毛茛目	Eudicots
Ilex_asprella	Ilex	Aquifoliaceae	冬青目	Eudicots
Ilex_confertiflora	Ilex	Aquifoliaceae	冬青目	Eudicots
Ilex_ficoidea	Ilex	Aquifoliaceae	冬青目	Eudicots
Ilex_graciliflora	Ilex	Aquifoliaceae	冬青目	Eudicots
Ilex_macrocarpa	Ilex	Aquifoliaceae	冬青目	Eudicots
Ilex_memecylifolia	Ilex	Aquifoliaceae	冬青目	Eudicots
Ilex_nitidissima	Ilex	Aquifoliaceae	冬青目	Eudicots
Ilex_pubescens	Ilex	Aquifoliaceae	冬青目	Eudicots
Ilex_rotunda	Ilex	Aquifoliaceae	冬青目	Eudicots
Ilex_triflora	Ilex	Aquifoliaceae	冬青目	Eudicots
Ilex_viridis	Ilex	Aquifoliaceae	冬青目	Eudicots
Indocalamus_latifolius	Indocalamus	Poaceae	禾本目	Monocots
Indocalamus_longiauritus	Indocalamus	Poaceae	禾本目	Monocots
Indocalamus_tessellatus	Indocalamus	Poaceae	禾本目	Monocots
Itea_chinensis	Itea	Iteaceae	虎耳草目	Eudicots
Ixonanthes_reticulata	Ixonanthes	Ixonanthaceae	金虎尾目	Eudicots
Jasminum_lanceolaria	Jasminum	Oleaceae	唇形目	Eudicots
Justicia_quadrifaria	Justicia	Acanthaceae	唇形目	Eudicots
Kadsura_heteroclita	Kadsura	Schisandraceae	木兰藤目	ANATA
Lasianthus_chinensis	Lasianthus	Rubiaceae	龙胆目	Eudicots
Lasianthus_japonicus	Lasianthus	Rubiaceae	龙胆目	Eudicots
Lemmaphyllum_diversum	Lemmaphyllum	Polypodiaceae	水龙骨目	Pteridophyta
Lemmaphyllum_microphyllum	Lemmaphyllum	Polypodiaceae	水龙骨目	Pteridophyta
Lepisorus_ovatus	Lepisorus	Polypodiaceae	水龙骨目	Pteridophyta
Lepisorus_thunbergianus	Lepisorus	Polypodiaceae	水龙骨目	Pteridophyta
Ligustrum_lianum	Ligustrum	Oleaceae	唇形目	Eudicots
Ligustrum_sinense	Ligustrum	Oleaceae	唇形目	Eudicots
Lindera_aggregata	Lindera	Lauraceae	樟目	Magnoliids
Lindera_communis	Lindera	Lauraceae	樟目	Magnoliids
Lindera_nacusua	Lindera	Lauraceae	樟目	Magnoliids
Lindsaea_chienii	Lindsaea	Lindsaeaceae	水龙骨目	Pteridophyta
Lindsaea_cultrata	Lindsaea	Lindsaeaceae	水龙骨目	Pteridophyta
Lindsaea_ensifolia	Lindsaea	Lindsaeaceae	水龙骨目	Pteridophyta
Lindsaea_heterophylla	Lindsaea	Lindsaeaceae	水龙骨目	Pteridophyta
Lindsaea_orbiculata	Lindsaea	Lindsaeaceae	水龙骨目	Pteridophyta
Liparis_bootanensis	Liparis	Orchidaceae	天门冬目	Monocots
Liparis_campylostalix	Liparis	Orchidaceae	天门冬目	Monocots
Liparis_nervosa	Liparis	Orchidaceae	天门冬目	Monocots
Liquidambar_formosana	Liquidambar	Altingiaceae	虎耳草目	Eudicots
Liriope_spicata	Liriope	Asparagaceae	天门冬目	Monocots
Litchi_chinensis	Litchi	Sapindaceae	无患子目	Eudicots
Lithocarpus_corneus	Lithocarpus	Fagaceae	壳斗目	Eudicots
Lithocarpus_hancei	Lithocarpus	Fagaceae	壳斗目	Eudicots
Lithocarpus_uvariifolius	Lithocarpus	Fagaceae	壳斗目	Eudicots
Litsea_acutivena	Litsea	Lauraceae	樟目	Magnoliids
Litsea_cubeba	Litsea	Lauraceae	樟目	Magnoliids
Litsea_glutinosa	Litsea	Lauraceae	樟目	Magnoliids
Litsea_kwangtungensis	Litsea	Lauraceae	樟目	Magnoliids
Litsea_rotundifolia	Litsea	Lauraceae	樟目	Magnoliids
Loeseneriella_concinna	Loeseneriella	Celastraceae	卫矛目	Eudicots
Lonicera_acuminata	Lonicera	Caprifoliaceae	川续断目	Eudicots
Lonicera_confusa	Lonicera	Caprifoliaceae	川续断目	Eudicots
Lophatherum_gracile	Lophatherum	Poaceae	禾本目	Monocots
Loropetalum_chinense	Loropetalum	Hamamelidaceae	虎耳草目	Eudicots
Lycopodium_japonicum	Lycopodium	Lycopodiaceae	石松目	Pteridophyta
Lygodium_flexuosum	Lygodium	Lygodiaceae	莎草蕨目	Pteridophyta
Lygodium_japonicum	Lygodium	Lygodiaceae	莎草蕨目	Pteridophyta
Lygodium_microphyllum	Lygodium	Lygodiaceae	莎草蕨目	Pteridophyta
Macaranga_sampsonii	Macaranga	Euphorbiaceae	金虎尾目	Eudicots
Macaranga_tanarius	Macaranga	Euphorbiaceae	金虎尾目	Eudicots
Machilus_breviflora	Machilus	Lauraceae	樟目	Magnoliids
Machilus_chekiangensis	Machilus	Lauraceae	樟目	Magnoliids
Machilus_chinensis	Machilus	Lauraceae	樟目	Magnoliids
Machilus_thunbergii	Machilus	Lauraceae	樟目	Magnoliids
Machilus_velutina	Machilus	Lauraceae	樟目	Magnoliids
Maclura_cochinchinensis	Maclura	Moraceae	蔷薇目	Eudicots
Maesa_perlarius	Maesa	Primulaceae	杜鹃花目	Eudicots
Maesa_salicifolia	Maesa	Primulaceae	杜鹃花目	Eudicots
Malaisia_scandens	Malaisia	Moraceae	蔷薇目	Eudicots
Mallotus_apelta	Mallotus	Euphorbiaceae	金虎尾目	Eudicots
Mallotus_paniculatus	Mallotus	Euphorbiaceae	金虎尾目	Eudicots
Mallotus_philippensis	Mallotus	Euphorbiaceae	金虎尾目	Eudicots
Mallotus_tenuifolius	Mallotus	Euphorbiaceae	金虎尾目	Eudicots
Mangifera_indica	Mangifera	Anacardiaceae	无患子目	Eudicots
Mappianthus_iodoides	Mappianthus	Icacinaceae	茶茱萸目	Eudicots
Melastoma_candidum	Melastoma	Melastomataceae	桃金娘目	Eudicots
Melastoma_dodecandrum	Melastoma	Melastomataceae	桃金娘目	Eudicots
Melastoma_malabathricum	Melastoma	Melastomataceae	桃金娘目	Eudicots
Melastoma_normale	Melastoma	Melastomataceae	桃金娘目	Eudicots
Melastoma_sanguineum	Melastoma	Melastomataceae	桃金娘目	Eudicots
Melicope_pteleifolia	Melicope	Rutaceae	无患子目	Eudicots
Meliosma_rigida	Meliosma	Sabiaceae	山龙眼目	Eudicots
Meliosma_squamulata	Meliosma	Sabiaceae	山龙眼目	Eudicots
Meliosma_thorelii	Meliosma	Sabiaceae	山龙眼目	Eudicots
Melodinus_cochinchinensis	Melodinus	Apocynaceae	龙胆目	Eudicots
Melodinus_fusiformis	Melodinus	Apocynaceae	龙胆目	Eudicots
Memecylon_ligustrifolium	Memecylon	Melastomataceae	桃金娘目	Eudicots
Memecylon_nigrescens	Memecylon	Melastomataceae	桃金娘目	Eudicots
Metadina_trichotoma	Metadina	Rubiaceae	龙胆目	Eudicots
Michelia_skinneriana	Michelia	Magnoliaceae	木兰目	Magnoliids
Microcos_paniculata	Microcos	Malvaceae	锦葵目	Eudicots
Microstegium_fasciculatum	Microstegium	Poaceae	禾本目	Monocots
Microtropis_reticulata	Microtropis	Celastraceae	卫矛目	Eudicots
Miscanthus_floridulus	Miscanthus	Poaceae	禾本目	Monocots
Miscanthus_sinensis	Miscanthus	Poaceae	禾本目	Monocots
Morella_rubra	Morella	Myricaceae	壳斗目	Eudicots
Morinda_parvifolia	Morinda	Rubiaceae	龙胆目	Eudicots
Morinda_umbellata	Morinda	Rubiaceae	龙胆目	Eudicots
Mucuna_sempervirens	Mucuna	Fabaceae	豆目	Eudicots
Mussaenda_kwangtungensis	Mussaenda	Rubiaceae	龙胆目	Eudicots
Mussaenda_pubescens	Mussaenda	Rubiaceae	龙胆目	Eudicots
Myrsine_seguinii	Myrsine	Primulaceae	杜鹃花目	Eudicots
Nanhaia_speciosa	Nanhaia	Fabaceae	豆目	Eudicots
Nekemias_cantoniensis	Nekemias	Vitaceae	葡萄目	Eudicots
Nekemias_grossedentata	Nekemias	Vitaceae	葡萄目	Eudicots
Neolitsea_aurata	Neolitsea	Lauraceae	樟目	Magnoliids
Neolitsea_cambodiana	Neolitsea	Lauraceae	樟目	Magnoliids
Neolitsea_phanerophlebia	Neolitsea	Lauraceae	樟目	Magnoliids
Nephrolepis_cordifolia	Nephrolepis	Nephrolepidaceae	水龙骨目	Pteridophyta
Neuwiedia_zollingeri	Neuwiedia	Orchidaceae	天门冬目	Monocots
Odontosoria_chinensis	Odontosoria	Lindsaeaceae	水龙骨目	Pteridophyta
Ophiopogon_bodinieri	Ophiopogon	Asparagaceae	天门冬目	Monocots
Ophiorrhiza_brevidentata	Ophiorrhiza	Rubiaceae	龙胆目	Eudicots
Ophiorrhiza_cantonensis	Ophiorrhiza	Rubiaceae	龙胆目	Eudicots
Ophiorrhiza_japonica	Ophiorrhiza	Rubiaceae	龙胆目	Eudicots
Ophiorrhiza_pumila	Ophiorrhiza	Rubiaceae	龙胆目	Eudicots
Oplismenus_undulatifolius	Oplismenus	Poaceae	禾本目	Monocots
Oreocharis_benthamii	Oreocharis	Gesneriaceae	唇形目	Eudicots
Oreocharis_maximowiczii	Oreocharis	Gesneriaceae	唇形目	Eudicots
Ormosia_indurata	Ormosia	Fabaceae	豆目	Eudicots
Ormosia_semicastrata	Ormosia	Fabaceae	豆目	Eudicots
Osmanthus_cooperi	Osmanthus	Oleaceae	唇形目	Eudicots
Paederia_foetida	Paederia	Rubiaceae	龙胆目	Eudicots
Palhinhaea_cernua	Palhinhaea	Lycopodiaceae	石松目	Pteridophyta
Pandanus_austrosinensis	Pandanus	Pandanaceae	露兜树目	Monocots
Pandanus_kaida	Pandanus	Pandanaceae	露兜树目	Monocots
Pandanus_tectorius	Pandanus	Pandanaceae	露兜树目	Monocots
Panicum_repens	Panicum	Poaceae	禾本目	Monocots
Pavetta_hongkongensis	Pavetta	Rubiaceae	龙胆目	Eudicots
Pellionia_radicans	Pellionia	Urticaceae	蔷薇目	Eudicots
Pellionia_scabra	Pellionia	Urticaceae	蔷薇目	Eudicots
Pennisetum_purpureum	Pennisetum	Poaceae	禾本目	Monocots
Pentaphylax_euryoides	Pentaphylax	Pentaphylacaceae	杜鹃花目	Eudicots
Pericampylus_glaucus	Pericampylus	Menispermaceae	毛茛目	Eudicots
Phanera_championii	Phanera	Fabaceae	豆目	Eudicots
Phoenix_loureiroi	Phoenix	Arecaceae	棕榈目	Monocots
Pholidota_chinensis	Pholidota	Orchidaceae	天门冬目	Monocots
Photinia_glabra	Photinia	Rosaceae	蔷薇目	Eudicots
Photinia_prunifolia	Photinia	Rosaceae	蔷薇目	Eudicots
Photinia_raupingensis	Photinia	Rosaceae	蔷薇目	Eudicots
Phragmites_australis	Phragmites	Poaceae	禾本目	Monocots
Phyllanthus_cochinchinensis	Phyllanthus	Phyllanthaceae	金虎尾目	Eudicots
Phyllanthus_emblica	Phyllanthus	Phyllanthaceae	金虎尾目	Eudicots
Phyllanthus_reticulatus	Phyllanthus	Phyllanthaceae	金虎尾目	Eudicots
Phyllanthus_urinaria	Phyllanthus	Phyllanthaceae	金虎尾目	Eudicots
Phyllostachys_nidularia	Phyllostachys	Poaceae	禾本目	Monocots
Pinus_massoniana	Pinus	Pinaceae	松目	Gymnospermae
Piper_hongkongense	Piper	Piperaceae	胡椒目	Magnoliids
Pittosporum_glabratum	Pittosporum	Pittosporaceae	伞形目	Eudicots
Pittosporum_illicioides	Pittosporum	Pittosporaceae	伞形目	Eudicots
Pittosporum_pauciflorum	Pittosporum	Pittosporaceae	伞形目	Eudicots
Pleioblastus_amarus	Pleioblastus	Poaceae	禾本目	Monocots
Podocarpus_macrophyllus	Podocarpus	Podocarpaceae	南洋杉目	Gymnospermae
Pollia_japonica	Pollia	Commelinaceae	鸭跖草目	Monocots
Polygala_fallax	Polygala	Polygalaceae	豆目	Eudicots
Polyspora_axillaris	Polyspora	Theaceae	杜鹃花目	Eudicots
Polystichum_balansae	Polystichum	Dryopteridaceae	水龙骨目	Pteridophyta
Pothos_chinensis	Pothos	Araceae	泽泻目	Monocots
Primulina_dryas	Primulina	Gesneriaceae	唇形目	Eudicots
Pronephrium_simplex	Pronephrium	Thelypteridaceae	水龙骨目	Pteridophyta
Prunus_phaeosticta	Prunus	Rosaceae	蔷薇目	Eudicots
Psychotria_asiatica	Psychotria	Rubiaceae	龙胆目	Eudicots
Psychotria_serpens	Psychotria	Rubiaceae	龙胆目	Eudicots
Psydrax_dicocca	Psydrax	Rubiaceae	龙胆目	Eudicots
Pteris_cretica	Pteris	Pteridaceae	水龙骨目	Pteridophyta
Pteris_ensiformis	Pteris	Pteridaceae	水龙骨目	Pteridophyta
Pteris_semipinnata	Pteris	Pteridaceae	水龙骨目	Pteridophyta
Pueraria_montana	Pueraria	Fabaceae	豆目	Eudicots
Pygeum_topengii	Pygeum	Rosaceae	蔷薇目	Eudicots
Pyrenaria_microcarpa	Pyrenaria	Theaceae	杜鹃花目	Eudicots
Pyrenaria_spectabilis	Pyrenaria	Theaceae	杜鹃花目	Eudicots
Pyrrosia_adnascens	Pyrrosia	Polypodiaceae	水龙骨目	Pteridophyta
Pyrrosia_lingua	Pyrrosia	Polypodiaceae	水龙骨目	Pteridophyta
Pyrularia_edulis	Pyrularia	Santalaceae	檀香目	Eudicots
Quercus_championii	Quercus	Fagaceae	壳斗目	Eudicots
Quercus_chungii	Quercus	Fagaceae	壳斗目	Eudicots
Quercus_hui	Quercus	Fagaceae	壳斗目	Eudicots
Quercus_myrsinifolia	Quercus	Fagaceae	壳斗目	Eudicots
Quercus_neglecta	Quercus	Fagaceae	壳斗目	Eudicots
Reevesia_thyrsoidea	Reevesia	Malvaceae	锦葵目	Eudicots
Rehderodendron_kwangtungense	Rehderodendron	Styracaceae	杜鹃花目	Eudicots
Rhaphiolepis_indica	Rhaphiolepis	Rosaceae	蔷薇目	Eudicots
Rhapis_excelsa	Rhapis	Arecaceae	棕榈目	Monocots
Rhododendron_farrerae	Rhododendron	Ericaceae	杜鹃花目	Eudicots
Rhododendron_moulmainense	Rhododendron	Ericaceae	杜鹃花目	Eudicots
Rhododendron_simsii	Rhododendron	Ericaceae	杜鹃花目	Eudicots
Rhodomyrtus_tomentosa	Rhodomyrtus	Myrtaceae	桃金娘目	Eudicots
Rosa_laevigata	Rosa	Rosaceae	蔷薇目	Eudicots
Rourea_microphylla	Rourea	Connaraceae	酢浆草目	Eudicots
Rourea_minor	Rourea	Connaraceae	酢浆草目	Eudicots
Rubus_alceifolius	Rubus	Rosaceae	蔷薇目	Eudicots
Rubus_corchorifolius	Rubus	Rosaceae	蔷薇目	Eudicots
Rubus_leucanthus	Rubus	Rosaceae	蔷薇目	Eudicots
Rubus_reflexus	Rubus	Rosaceae	蔷薇目	Eudicots
Sabia_limoniacea	Sabia	Sabiaceae	山龙眼目	Eudicots
Sageretia_lucida	Sageretia	Rhamnaceae	蔷薇目	Eudicots
Sageretia_thea	Sageretia	Rhamnaceae	蔷薇目	Eudicots
Sarcandra_glabra	Sarcandra	Chloranthaceae	金粟兰目	Ceratophylids
Sarcosperma_laurinum	Sarcosperma	Sapotaceae	杜鹃花目	Eudicots
Saurauia_tristyla	Saurauia	Actinidiaceae	杜鹃花目	Eudicots
Schima_superba	Schima	Theaceae	杜鹃花目	Eudicots
Schizostachyum_dumetorum	Schizostachyum	Poaceae	禾本目	Monocots
Schoepfia_chinensis	Schoepfia	Schoepfiaceae	檀香目	Eudicots
Schoepfia_jasminodora	Schoepfia	Schoepfiaceae	檀香目	Eudicots
Sciaphila_ramosa	Sciaphila	Triuridaceae	露兜树目	Monocots
Scleria_biflora	Scleria	Cyperaceae	禾本目	Monocots
Scleria_levis	Scleria	Cyperaceae	禾本目	Monocots
Scleria_terrestris	Scleria	Cyperaceae	禾本目	Monocots
Scolopia_chinensis	Scolopia	Salicaceae	金虎尾目	Eudicots
Scolopia_saeva	Scolopia	Salicaceae	金虎尾目	Eudicots
Selaginella_biformis	Selaginella	Selaginellaceae	卷柏目	Pteridophyta
Selaginella_delicatula	Selaginella	Selaginellaceae	卷柏目	Pteridophyta
Selaginella_doederleinii	Selaginella	Selaginellaceae	卷柏目	Pteridophyta
Selaginella_involvens	Selaginella	Selaginellaceae	卷柏目	Pteridophyta
Selaginella_tamariscina	Selaginella	Selaginellaceae	卷柏目	Pteridophyta
Selaginella_uncinata	Selaginella	Selaginellaceae	卷柏目	Pteridophyta
Sinosideroxylon_pedunculatum	Sinosideroxylon	Sapotaceae	杜鹃花目	Eudicots
Sinosideroxylon_wightianum	Sinosideroxylon	Sapotaceae	杜鹃花目	Eudicots
Sloanea_sinensis	Sloanea	Elaeocarpaceae	酢浆草目	Eudicots
Smilax_china	Smilax	Smilacaceae	百合目	Monocots
Smilax_davidiana	Smilax	Smilacaceae	百合目	Monocots
Smilax_glabra	Smilax	Smilacaceae	百合目	Monocots
Smilax_hypoglauca	Smilax	Smilacaceae	百合目	Monocots
Smilax_lanceifolia	Smilax	Smilacaceae	百合目	Monocots
Stauntonia_chinensis	Stauntonia	Lardizabalaceae	毛茛目	Eudicots
Stegnogramma_sagittifolia	Stegnogramma	Thelypteridaceae	水龙骨目	Pteridophyta
Sterculia_lanceolata	Sterculia	Malvaceae	锦葵目	Eudicots
Strobilanthes_oliganthus	Strobilanthes	Acanthaceae	唇形目	Eudicots
Strophanthus_divaricatus	Strophanthus	Apocynaceae	龙胆目	Eudicots
Strychnos_cathayensis	Strychnos	Loganiaceae	龙胆目	Eudicots
Styrax_agrestis	Styrax	Styracaceae	杜鹃花目	Eudicots
Styrax_odoratissimus	Styrax	Styracaceae	杜鹃花目	Eudicots
Styrax_suberifolius	Styrax	Styracaceae	杜鹃花目	Eudicots
Symplocos_adenophylla	Symplocos	Symplocaceae	杜鹃花目	Eudicots
Symplocos_chinensis	Symplocos	Symplocaceae	杜鹃花目	Eudicots
Symplocos_congesta	Symplocos	Symplocaceae	杜鹃花目	Eudicots
Symplocos_crassilimba	Symplocos	Symplocaceae	杜鹃花目	Eudicots
Symplocos_glauca	Symplocos	Symplocaceae	杜鹃花目	Eudicots
Symplocos_lancifolia	Symplocos	Symplocaceae	杜鹃花目	Eudicots
Symplocos_lucida	Symplocos	Symplocaceae	杜鹃花目	Eudicots
Symplocos_phyllocalyx	Symplocos	Symplocaceae	杜鹃花目	Eudicots
Symplocos_stellaris	Symplocos	Symplocaceae	杜鹃花目	Eudicots
Symplocos_sumuntia	Symplocos	Symplocaceae	杜鹃花目	Eudicots
Symplocos_tanakana	Symplocos	Symplocaceae	杜鹃花目	Eudicots
Symplocos_theophrastifolia	Symplocos	Symplocaceae	杜鹃花目	Eudicots
Syzygium_buxifolium	Syzygium	Myrtaceae	桃金娘目	Eudicots
Syzygium_championii	Syzygium	Myrtaceae	桃金娘目	Eudicots
Syzygium_hancei	Syzygium	Myrtaceae	桃金娘目	Eudicots
Syzygium_jambos	Syzygium	Myrtaceae	桃金娘目	Eudicots
Syzygium_levinei	Syzygium	Myrtaceae	桃金娘目	Eudicots
Syzygium_nervosum	Syzygium	Myrtaceae	桃金娘目	Eudicots
Syzygium_rehderianum	Syzygium	Myrtaceae	桃金娘目	Eudicots
Tainia_dunnii	Tainia	Orchidaceae	天门冬目	Monocots
Tarenna_attenuata	Tarenna	Rubiaceae	龙胆目	Eudicots
Tarenna_mollissima	Tarenna	Rubiaceae	龙胆目	Eudicots
Taxillus_chinensis	Taxillus	Loranthaceae	檀香目	Eudicots
Ternstroemia_gymnanthera	Ternstroemia	Pentaphylacaceae	杜鹃花目	Eudicots
Tetracera_sarmentosa	Tetracera	Dilleniaceae	五桠果目	Eudicots
Tetradium_glabrifolium	Tetradium	Rutaceae	无患子目	Eudicots
Tetrastigma_hemsleyanum	Tetrastigma	Vitaceae	葡萄目	Eudicots
Thladiantha_cordifolia	Thladiantha	Cucurbitaceae	葫芦目	Eudicots
Thysanolaena_latifolia	Thysanolaena	Poaceae	禾本目	Monocots
Toddalia_asiatica	Toddalia	Rutaceae	无患子目	Eudicots
Toxicodendron_succedaneum	Toxicodendron	Anacardiaceae	无患子目	Eudicots
Toxicodendron_vernicifluum	Toxicodendron	Anacardiaceae	无患子目	Eudicots
Toxocarpus_wightianus	Toxocarpus	Apocynaceae	龙胆目	Eudicots
Trachelospermum_jasminoides	Trachelospermum	Apocynaceae	龙胆目	Eudicots
Trema_tomentosa	Trema	Cannabaceae	蔷薇目	Eudicots
Triadica_cochinchinensis	Triadica	Euphorbiaceae	金虎尾目	Eudicots
Triadica_sebifera	Triadica	Euphorbiaceae	金虎尾目	Eudicots
Tripterospermum_chinense	Tripterospermum	Gentianaceae	龙胆目	Eudicots
Turpinia_arguta	Turpinia	Staphyleaceae	缨子木目	Eudicots
Turpinia_montana	Turpinia	Staphyleaceae	缨子木目	Eudicots
Tylophora_ovata	Tylophora	Apocynaceae	龙胆目	Eudicots
Urceola_rosea	Urceola	Apocynaceae	龙胆目	Eudicots
Uvaria_boniana	Uvaria	Annonaceae	木兰目	Magnoliids
Uvaria_grandiflora	Uvaria	Annonaceae	木兰目	Magnoliids
Uvaria_macrophylla	Uvaria	Annonaceae	木兰目	Magnoliids
Vaccinium_bracteatum	Vaccinium	Ericaceae	杜鹃花目	Eudicots
Vaccinium_carlesii	Vaccinium	Ericaceae	杜鹃花目	Eudicots
Ventilago_leiocarpa	Ventilago	Rhamnaceae	蔷薇目	Eudicots
Veratrum_schindleri	Veratrum	Melanthiaceae	百合目	Monocots
Viburnum_odoratissimum	Viburnum	Adoxaceae	川续断目	Eudicots
Viburnum_sempervirens	Viburnum	Adoxaceae	川续断目	Eudicots
Viola_diffusa	Viola	Violaceae	金虎尾目	Eudicots
Vitex_quinata	Vitex	Lamiaceae	唇形目	Eudicots
Wikstroemia_indica	Wikstroemia	Thymelaeaceae	锦葵目	Eudicots
Wikstroemia_nutans	Wikstroemia	Thymelaeaceae	锦葵目	Eudicots
Wisteriopsis_championii	Wisteriopsis	Fabaceae	豆目	Eudicots
Wisteriopsis_reticulata	Wisteriopsis	Fabaceae	豆目	Eudicots
Woodwardia_harlandii	Woodwardia	Blechnaceae	水龙骨目	Pteridophyta
Woodwardia_japonica	Woodwardia	Blechnaceae	水龙骨目	Pteridophyta
Xylosma_congesta	Xylosma	Salicaceae	金虎尾目	Eudicots
Xylosma_longifolia	Xylosma	Salicaceae	金虎尾目	Eudicots
Zanthoxylum_austrosinense	Zanthoxylum	Rutaceae	无患子目	Eudicots
Zanthoxylum_avicennae	Zanthoxylum	Rutaceae	无患子目	Eudicots
Zanthoxylum_nitidum	Zanthoxylum	Rutaceae	无患子目	Eudicots
Zanthoxylum_scandens	Zanthoxylum	Rutaceae	无患子目	Eudicots
Abrus_pulchellus	Abrus	Fabaceae	豆目	Eudicots
Aster_indicus	Aster	Asteraceae	菊目	Eudicots
Aucuba_chinensis	Aucuba	Garryaceae	丝缨花目	Eudicots
Biancaea_millettii	Biancaea	Fabaceae	豆目	Eudicots
Cionisaccus_procera	Cionisaccus	Orchidaceae	天门冬目	Monocots
Clematis_florida	Clematis	Ranunculaceae	毛茛目	Eudicots
Clematis_uncinata	Clematis	Ranunculaceae	毛茛目	Eudicots
Dennstaedtia_scabra	Dennstaedtia	Dennstaedtiaceae	水龙骨目	Pteridophyta
Dicranopteris_linearis	Dicranopteris	Gleicheniaceae	里白目	Pteridophyta
Eurya_ciliata	Eurya	Pentaphylacaceae	杜鹃花目	Eudicots
Eurya_hebeclados	Eurya	Pentaphylacaceae	杜鹃花目	Eudicots
Gelsemium_elegans	Gelsemium	Gelsemiaceae	龙胆目	Eudicots
Gymnema_sylvestre	Gymnema	Apocynaceae	龙胆目	Eudicots
Gynostemma_pentaphyllum	Gynostemma	Cucurbitaceae	葫芦目	Eudicots
Helicteres_angustifolia	Helicteres	Malvaceae	锦葵目	Eudicots
Idesia_polycarpa	Idesia	Salicaceae	金虎尾目	Eudicots
Ischaemum_ciliare	Ischaemum	Poaceae	禾本目	Monocots
Lonicera_japonica	Lonicera	Caprifoliaceae	川续断目	Eudicots
Maesa_japonica	Maesa	Primulaceae	杜鹃花目	Eudicots
Myrsine_linearis	Myrsine	Primulaceae	杜鹃花目	Eudicots
Neyraudia_reynaudiana	Neyraudia	Poaceae	禾本目	Monocots
Ottochloa_nodosa	Ottochloa	Poaceae	禾本目	Monocots
Plenasium_vachellii	Plenasium	Osmundaceae	紫萁目	Pteridophyta
Rhus_chinensis	Rhus	Anacardiaceae	无患子目	Eudicots
Rhynchospora_rubra	Rhynchospora	Cyperaceae	禾本目	Monocots
Selaginella_trachyphylla	Selaginella	Selaginellaceae	卷柏目	Pteridophyta
Setaria_geniculata	Setaria	Poaceae	禾本目	Monocots
Smilax_glaucochina	Smilax	Smilacaceae	百合目	Monocots
