# Supplementary material for: Climate and Bedrock Collectively Influence the Diversity Pattern of Plant Communities in Qiniangshan Mountain
Source: Plants (Basel). 2024 Dec 20;13(24):3567. doi: 10.3390/plants13243567 (PMC11677607; doi:10.3390/plants13243567)
Supplement: Supplementary file 1 [file plants-13-03567-s001.zip › Model calculation and drawing R data.txt]

######V.PhyloMaker2 Building system tree
setwd("E:/----")
library("V.PhyloMaker2")
library("ape")
library("PhyloMeasures")
library(vegan)
library(picante)
phylodata<-read.csv("qns_75 quadrats_V.PhyloMaker.csv",header = FALSE)
tree.a <- phylo.maker(sp.list = phylodata, tree = GBOTB.extended.LCVP,
                      nodes = nodes.info.1.LCVP, scenarios="S3")
plot(tree.a$scenario.3)
write.tree(tree.a$scenario.3, "Tree.tre")


######Computational system development diversity and structure：PD、NRI、NTI、PDI
tree<-read.tree("Tree.tre")
data.phy <- read.csv("qns_75 quadrats_01 matrix.csv")
tdata.phy<-t(data.phy)
colnames(tdata.phy)<-tdata.phy[1,]
tdata.phy<-tdata.phy[-1,]
tdata.phy<-data.frame(tdata.phy,stringsAsFactors = F)
qns.phy<-as.data.frame(lapply(tdata.phy,as.numeric))
pd<-pd.query(tree,qns.phy, F)
mpd<-mpd.query(tree,qns.phy, F)
mntd<-mntd.query(tree,qns.phy, F)
mpd.std<-mpd.query(tree,qns.phy, T)
NRI<--mpd.std   ##NRI
mntd.std<-mntd.query(tree,qns.phy, T)
NTI<--mntd.std   ##NTI
pd.std<-pd.query(tree,qns.phy, T)
PDI<-pd.std##PDI
phyloindex<-cbind(rownames(tdata.phy),NRI,NTI,PDI,pd,mpd,mntd)
colnames(phyloindex)[1]<-"codename"
write.csv(phyloindex,"phyloindex.csv")


######Systematic tree beautification
setwd("E:/----")
library(ggtree)
# Read tree file
tree <- read.tree("Tree.tre")
group_file <- read.csv("qns_75 quadrats_V.PhyloMaker.csv",header = T,row.names = 1)
groupInfo <- split(row.names(group_file), group_file$group)
tree <- groupOTU(tree, groupInfo)
ggtree(tree, layout="fan", ladderize = FALSE, branch.length = "none",aes(color=group)) + geom_tiplab2(size=3) + theme(legend.position = "right")
ggtree(tree, layout="fan", ladderize = FALSE, branch.length = "none",aes(color=group)) + theme(legend.position = "right")+theme(legend.position = "bottom")
ggtree(tree, layout="fan", ladderize = FALSE, branch.length = "none",aes(color=group)) + theme(legend.position = "right")+theme(legend.position = "bottom")+geom_treescale() 
ggsave("qns-75quardrats-tree.pdf",device = cairo_pdf,width =8, height =6)
ggtree(tree, layout="fan", ladderize = FALSE, branch.length = "none",aes(color=group)) + theme(legend.position = "right")+theme(legend.position = "bottom")+geom_treescale() 
dev.off()

######Draw a box diagram
setwd("E:/----")
library(ggplot2)
library(ggsignif)
library(ggpubr)
library(RColorBrewer)
plot_data <- read.csv(file = "qns_75 quadrats_inputdata.csv")
##SR~rock
p1<- ggplot(data=plot_data)+ 
     geom_boxplot(mapping=aes(x=rock,y=sp.number,colour = rock ),
                  alpha = 0.5,
                  size=1.5,
                  width = 0.5)+ 
     geom_jitter(mapping=aes(x=rock,y=sp.number,colour = rock), 
                             alpha = 0.3,size=3)+
     scale_color_manual(limits=c("granite","rhyolite","pyroclastic rock","pyroclastic lava","quartz sandstone"), 
                        values=c("#addead","#ddaf70","#8babd3","#de767c","#a58bd4"))+ 
     geom_signif(mapping=aes(x=rock,y=sp.number),                  
                 comparisons = list(c("granite", "pyroclastic lava"),
                                    c("rhyolite", "pyroclastic rock"),
                                    c("rhyolite", "quartz sandstone"),
                                    c("pyroclastic rock", "pyroclastic lava"),
                                    c("pyroclastic lava", "quartz sandstone")),
                 map_signif_level=F,   y_position = c(160,190,200,170,180),
                 size=0.6, 
                 textsize = 4, 
                 test = "t.test")+ 
     theme_bw()+theme(panel.grid = element_blank())+theme(legend.position = "none")+
     labs(x="",y="SR")+ 
     theme(plot.title = element_text(size = 15,
                                     colour = "black",
                                     hjust = 0.5),
           axis.title.y = element_text(size = 15, 
                                       # family = "myFont", 
                                       color = "black",
                                       vjust = 1.9, 
                                       hjust = 0.5, 
                                       angle = 90),
           axis.text.x = element_text(size = 13,  
                                      color = "black",  
                                      vjust = 0.5, 
                                      hjust = 0.5, 
                                      angle = 0), 
           axis.text.y = element_text(size = 13,  
                                      color = "black",
                                      vjust = 0.5, 
                                      hjust = 0.5, 
                                      angle = 0))
p1
ggsave("qns-SR&rock.pdf",p1,width=8,height=6)
dev.off()

##NRI~rock
p2<- ggplot(data=plot_data)+ 
  geom_boxplot(mapping=aes(x=rock,y=NRI,colour = rock ), 
               alpha = 0.5,
               size=1.5,
               width = 0.5)+ 
  geom_jitter(mapping=aes(x=rock,y=NRI,colour = rock), 
              alpha = 0.3,size=3)+
  scale_color_manual(limits=c("granite","rhyolite","pyroclastic rock","pyroclastic lava","quartz sandstone"), 
                     values=c("#addead","#ddaf70","#8babd3","#de767c","#a58bd4"))+ 
  geom_signif(mapping=aes(x=rock,y=NRI), 
              comparisons = list(c("granite", "pyroclastic rock"),
                                 c("rhyolite", "pyroclastic rock"),
                                 c("pyroclastic rock", "quartz sandstone")),
              map_signif_level=F, 
              y_position = c(2.6,3.5,3.05), 
              size=0.6, 
              textsize = 4, 
              test = "t.test")+ 
  theme_bw()+theme(panel.grid = element_blank())+theme(legend.position = "none")+
  labs(x="",y="NRI")+ 
  theme(plot.title = element_text(size = 15,
                                  colour = "black",
                                  hjust = 0.5),
        axis.title.y = element_text(size = 15, 
                                    # family = "myFont", 
                                    color = "black",
                                    vjust = 1.9, 
                                    hjust = 0.5, 
                                    angle = 90),
        axis.text.x = element_text(size = 13,  
                                   color = "black",  
                                   vjust = 0.5, 
                                   hjust = 0.5, 
                                   angle = 0), 
        axis.text.y = element_text(size = 13,  
                                   color = "black",
                                   vjust = 0.5, 
                                   hjust = 0.5, 
                                   angle = 0))
p2
ggsave("qns-NRI&rock.pdf",p2,width=8,height=6)
dev.off()

##NTI~rock
p3<- ggplot(data=plot_data)+ 
  geom_boxplot(mapping=aes(x=rock,y=NTI,colour = rock ), 
               alpha = 0.5,
               size=1.5,
               width = 0.5)+ 
  geom_jitter(mapping=aes(x=rock,y=NTI,colour = rock), 
              alpha = 0.3,size=3)+
  scale_color_manual(limits=c("granite","rhyolite","pyroclastic rock","pyroclastic lava","quartz sandstone"), 
                     values=c("#addead","#ddaf70","#8babd3","#de767c","#a58bd4"))+ 
  theme_bw()+theme(panel.grid = element_blank())+theme(legend.position = "none")+
  labs(x="",y="NTI")+ 
  theme(plot.title = element_text(size = 15,
                                  colour = "black",
                                  hjust = 0.5),
        axis.title.y = element_text(size = 15, 
                                    # family = "myFont", 
                                    color = "black",
                                    vjust = 1.9, 
                                    hjust = 0.5, 
                                    angle = 90),
        axis.text.x = element_text(size = 13,  
                                   color = "black",  
                                   vjust = 0.5, 
                                   hjust = 0.5, 
                                   angle = 0), 
        axis.text.y = element_text(size = 13,  
                                   color = "black",
                                   vjust = 0.5, 
                                   hjust = 0.5, 
                                   angle = 0))
p3
ggsave("qns-NTI&rock.pdf",p3,width=8,height=6)
dev.off()

##PDI~rock
p4<- ggplot(data=plot_data)+ 
  geom_boxplot(mapping=aes(x=rock,y=PDI,colour = rock ), 
               alpha = 0.5,
               size=1.5,
               width = 0.5)+ 
  geom_jitter(mapping=aes(x=rock,y=PDI,colour = rock), 
              alpha = 0.3,size=3)+
  scale_color_manual(limits=c("granite","rhyolite","pyroclastic rock","pyroclastic lava","quartz sandstone"), 
                     values=c("#addead","#ddaf70","#8babd3","#de767c","#a58bd4"))+ 
  theme_bw()+theme(panel.grid = element_blank())+theme(legend.position = "none")+
  labs(x="",y="PDI")+ 
  theme(plot.title = element_text(size = 15,
                                  colour = "black",
                                  hjust = 0.5),
        axis.title.y = element_text(size = 15, 
                                    # family = "myFont", 
                                    color = "black",
                                    vjust = 1.9, 
                                    hjust = 0.5, 
                                    angle = 90),
        axis.text.x = element_text(size = 13,  
                                   color = "black",  
                                   vjust = 0.5, 
                                   hjust = 0.5, 
                                   angle = 0), 
        axis.text.y = element_text(size = 13,  
                                   color = "black",
                                   vjust = 0.5, 
                                   hjust = 0.5, 
                                   angle = 0))
p4
ggsave("qns-PDI&rock.pdf",p4,width=8,height=6)
dev.off()


#### GLM&SAR model
setwd("E:/----")
library(MASS)
library (spdep)
library(spatialreg)
data<-read.csv('qns_75 quadrats_inputdata.csv', header=T)
str(data)
data1<-data[1: 14]
data.variable<-data[15: 26]
str(data1) 
str(data.variable) 

stdFunc <- function(x){(x - min(x)) / (max(x) - min(x))} 
data.variable[, 1:ncol(data.variable)] <- apply(data.variable[, 1:ncol(data.variable)], 2, stdFunc) 
list<-c("longitude","latitude","elevation","slope","aspect","bio1","bio2","bio3","bio7","bio13","bio14","bio15")
data1$longitude<-data.variable$longitude
data1$latitude<-data.variable$latitude
data1$elevation<-data.variable$elevation
data1$slope<-data.variable$slope
data1$aspect<-data.variable$aspect
data1$bio1<-data.variable$bio1
data1$bio2<-data.variable$bio2
data1$bio3<-data.variable$bio3
data1$bio7<-data.variable$bio7
data1$bio13<-data.variable$bio13
data1$bio14<-data.variable$bio14
data1$bio15<-data.variable$bio15
data1$SR<-log(data1$sp.number)
summary(data1)
str(data1)

####   SR  ~  "rock" model  ###SR ~“rock”model
SR.glm <- glm(SR ~ rock, data= data1)  ### glm model of SR， SR is log(sp.number)
summary(SR.glm)

###Spatial autocorrelation-coordinates and neighborhood
coords <-cbind(data1$longitude, data1$latitude)
coords2 <-as.matrix(coords)

#Neighbourhood ###neighborhood
k4<-knn2nb(knearneigh(coords2, k=4, longlat=T))
summary (k4)
plot(k4,coords2,pch=20)
k4_sym <- make.sym.nb(k4)
k4_list <- nb2listw(k4)
k4_sym_list <- nb2listw(k4_sym)
plot(k4_list,coords2,pch=20)

dsts1 <- unlist(nbdists(k4, coords2, longlat = T))      
summary(dsts1)


#GLM model: Moran's I
moran.mc(residuals(SR.glm), listw=k4_sym_list, alternative = "greater", nsim=1000)


#### SR  ~  GLM model
SR_full.glm <- glm(SR ~ rock + elevation + slope + aspect + bio1 + bio2 + bio3 + bio7 + 
                     bio13 + bio14 + bio15, data= data1)
step(SR_full.glm)                  ###  select the model with lowest AIC ###Select the model with the lowest AIC.
SR_full.glm <- glm(SR ~ rock + bio2 + bio3 + bio14 + bio15, data= data1)
summary(SR_full.glm)
moran.mc(residuals(SR_full.glm), listw=k4_sym_list, alternative = "greater", nsim=1000)

#### SR  ~  SAR model
SR_full.SAR <-sacsarlm(SR_full.glm, listw=k4_sym_list, data = data1)
summary(SR_full.SAR)
moran.mc(residuals(SR_full.SAR), listw=k4_sym_list, alternative = "less", nsim=1000)

Spatialmodpred<- print.sarlm.pred(predict.sarlm(SR_full.SAR))
cor(x=Spatialmodpred$trend, y=data1$SR, method="pearson")^2   #Environment only
cor(x=Spatialmodpred$fit, y=data1$SR, method="pearson")^2  

#### NRI  ~  GLM model
NRI_full.glm <- glm(NRI ~ rock + elevation + slope + aspect + bio1 + bio2 + bio3 + bio7 + 
                      bio13 + bio14 + bio15, data= data1)
step(NRI_full.glm) 
NRI_full.glm <- glm(NRI ~ aspect + bio7 + bio13 + bio15, data= data1)
summary(NRI_full.glm)
moran.mc(residuals(NRI_full.glm), listw=k4_sym_list, alternative = "greater", nsim=1000)

#### NRI  ~  SAR model
NRI_full.SAR <-sacsarlm(NRI_full.glm, listw=k4_sym_list, data = data1)
summary(NRI_full.SAR)
moran.mc(residuals(NRI_full.SAR), listw=k4_sym_list, alternative = "less", nsim=1000)

Spatialmodpred<- print.sarlm.pred(predict.sarlm(NRI_full.SAR))
cor(x=Spatialmodpred$trend, y=data1$NRI, method="pearson")^2   #Environment only
cor(x=Spatialmodpred$fit, y=data1$NRI, method="pearson")^2

#### NTI  ~  GLM model
NTI_full.glm <- glm(NTI ~ rock + elevation + slope + aspect + bio1 + bio2 + bio3 + bio7 + 
                      bio13 + bio14 + bio15, data= data1)
step(NTI_full.glm) 
NTI_full.glm <- glm(NTI ~ rock + bio3 + bio7 + bio13 + bio14, data= data1)
summary(NTI_full.glm)
moran.mc(residuals(NTI_full.glm), listw=k4_sym_list, alternative = "greater", nsim=1000)

#### NTI  ~  SAR model
NTI_full.SAR <-sacsarlm(NTI_full.glm, listw=k4_sym_list, data = data1)
summary(NTI_full.SAR)
moran.mc(residuals(NTI_full.SAR), listw=k4_sym_list, alternative = "less", nsim=1000)

Spatialmodpred<- print.sarlm.pred(predict.sarlm(NTI_full.SAR))
cor(x=Spatialmodpred$trend, y=data1$NTI, method="pearson")^2   #Environment only
cor(x=Spatialmodpred$fit, y=data1$NTI, method="pearson")^2

#### PDI  ~  GLM model
PDI_full.glm <- glm(PDI ~ rock + elevation + slope + aspect + bio1 + bio2 + bio3 + bio7 + 
                      bio13 + bio14 + bio15, data= data1)
step(PDI_full.glm) 
PDI_full.glm <- glm(PDI ~ bio3 + bio7 + bio13 + bio14, data= data1)
summary(PDI_full.glm)
moran.mc(residuals(PDI_full.glm), listw=k4_sym_list, alternative = "greater", nsim=1000)

#### PDI  ~  SAR model
PDI_full.SAR <-sacsarlm(PDI_full.glm, listw=k4_sym_list, data = data1)
summary(PDI_full.SAR)
moran.mc(residuals(PDI_full.SAR), listw=k4_sym_list, alternative = "less", nsim=1000)

Spatialmodpred<- print.sarlm.pred(predict.sarlm(PDI_full.SAR))
cor(x=Spatialmodpred$trend, y=data1$PDI, method="pearson")^2   #Environment only
cor(x=Spatialmodpred$fit, y=data1$PDI, method="pearson")^2


###### Model result drawing
setwd("E:/----")
data1 <- read.csv('qns-SR-SAR-drawing.csv',header = T)
data1$Env<-factor(data1$Env, levels = rev(data1$Env)) 
p1<-ggplot(data1,aes(color = Pvalue,x = WES , xmin = L95Cl, xmax = H95Cl , y = Env))+
  geom_pointrange(size=0,fatten = 0)+ 
  scale_color_manual(values = c( "#0767a9", "#ce5f06"))+ 
  theme_bw()+ 
  coord_cartesian(xlim = c(-1.65, 1.7))+ 
  xlab("Environment effect size")+ 
  ylab("")+ 
  ggtitle("SR")+ 
  theme(legend.position = "none", 
    axis.ticks.x = element_blank(), 
    axis.ticks.y = element_blank(), 
    plot.title = element_text(size = 10 , face = "bold") 
  )+
  annotate("rect", xmin = -2, xmax = 2, ymin = 0, ymax = 4.5, alpha = .6, fill = "#bae7fa")+ 
  annotate("rect", xmin = -2, xmax = 2, ymin = 4.5, ymax = 9, alpha = .6, fill = "#dddcc7")+  
  
  geom_text(aes(label = Sign.left,y = Env, x = L95Cl-0.2), vjust = 0.7, color = "#0767a9")+ 
  geom_text(aes(label = Sign.right,y = Env, x = H95Cl+0.2), vjust = 0.7, color = "#ce5f06")+ 
  scale_x_continuous(breaks = c(-1.6,-0.8,0,0.8,1.6))+ 
  geom_pointrange(
    size=1, 
    fatten = 0.6)+  
  geom_vline(xintercept = 0, color = "black",size = 0.4) 

data2 <- read.csv('qns-NRI-SAR-drawing.csv',header = T)
data2$Env<-factor(data2$Env, levels = rev(data2$Env))
p2<-ggplot(data2,aes(color = Pvalue,x = WES , xmin = L95Cl, xmax = H95Cl , y = Env))+
  geom_pointrange(size=0,fatten = 0)+ 
  scale_color_manual(values = c( "#0767a9", "#ce5f06"))+ 
  theme_bw()+ 
  coord_cartesian(xlim = c(-5.5, 5.5))+ 
  xlab("Environment effect size")+ 
  ylab("")+ 
  ggtitle("NRI")+ 
  theme(legend.position = "none", 
        axis.ticks.x = element_blank(), 
        axis.ticks.y = element_blank(), 
        plot.title = element_text(size = 10 , face = "bold") 
  )+
  annotate("rect", xmin = -6, xmax = 6, ymin = 0, ymax = 3.5, alpha = .6, fill = "#bae7fa")+ 
  annotate("rect", xmin = -6, xmax = 6, ymin = 3.5, ymax = 5, alpha = .6, fill = "#addead")+  
  
  geom_text(aes(label = Sign.left,y = Env, x = L95Cl-0.5), vjust = 0.7, color = "#0767a9")+ 
  geom_text(aes(label = Sign.right,y = Env, x = H95Cl+0.4), vjust = 0.7, color = "#ce5f06")+ 
  scale_x_continuous(breaks = c(-5.0,-2.5,0,2.5,5.0))+ 
  geom_pointrange(
    size=1, 
    fatten = 0.6)+  
  geom_vline(xintercept = 0, color = "black",size = 0.4) 

data3 <- read.csv('qns-NTI-SAR-drawing.csv',header = T)
data3$Env<-factor(data3$Env, levels = rev(data3$Env))
p3<-ggplot(data3,aes(color = Pvalue,x = WES , xmin = L95Cl, xmax = H95Cl , y = Env))+
  geom_pointrange(size=0,fatten = 0)+ 
  scale_color_manual(values = c( "#0767a9", "#ce5f06"))+ 
  theme_bw()+ 
  coord_cartesian(xlim = c(-1.4, 4.0))+ 
  xlab("Environment effect size")+ 
  ylab("")+ 
  ggtitle("NTI")+ 
  theme(legend.position = "none", 
        axis.ticks.x = element_blank(), 
        axis.ticks.y = element_blank(), 
        plot.title = element_text(size = 10 , face = "bold") 
  )+
  annotate("rect", xmin = -3, xmax = 5, ymin = 0, ymax = 4.5, alpha = .6, fill = "#bae7fa")+ 
  annotate("rect", xmin = -3, xmax = 5, ymin = 4.5, ymax = 9, alpha = .6, fill = "#dddcc7")+  
  
  geom_text(aes(label = Sign.left,y = Env, x = L95Cl-0.2), vjust = 0.7, color = "#0767a9")+ 
  geom_text(aes(label = Sign.right,y = Env, x = H95Cl+0.2), vjust = 0.7, color = "#ce5f06")+ 
  scale_x_continuous(breaks = c(-1.5,0,1.5,3.0))+ 
  geom_pointrange(
    size=1, 
    fatten = 0.6)+  
  geom_vline(xintercept = 0, color = "black",size = 0.4) 

data4 <- read.csv('qns-PDI-SAR-drawing.csv',header = T)
data4$Env<-factor(data4$Env, levels = rev(data4$Env))
p4<-ggplot(data4,aes(color = Pvalue,x = WES , xmin = L95Cl, xmax = H95Cl , y = Env))+
  geom_pointrange(size=0,fatten = 0)+ 
  scale_color_manual(values = c( "#0767a9", "#ce5f06"))+ 
  theme_bw()+ 
  coord_cartesian(xlim = c(-6.1, 3.1))+ 
  xlab("Environment effect size")+ 
  ylab("")+ 
  ggtitle("PDI")+ 
  theme(legend.position = "none", 
        axis.ticks.x = element_blank(), 
        axis.ticks.y = element_blank(), 
        plot.title = element_text(size = 10 , face = "bold") 
  )+
  annotate("rect", xmin = -7, xmax = 4, ymin = 0, ymax = 5, alpha = .6, fill = "#bae7fa")+ 
  
  geom_text(aes(label = Sign.left,y = Env, x = L95Cl-0.4), vjust = 0.7, color = "#0767a9")+ 
  geom_text(aes(label = Sign.right,y = Env, x = H95Cl+0.2), vjust = 0.7, color = "#ce5f06")+ 
  scale_x_continuous(breaks = c(-6.2,-3.1,0,3.1))+ 
  geom_pointrange(
    size=1, 
    fatten = 0.6)+  
  geom_vline(xintercept = 0, color = "black",size = 0.4) 

#Combined picture
library(gridExtra) 
pdf("SAR model_SR_NRI_NTI_PDI.pdf",width = 8.0,height = 6.0)
grid.arrange(p1, p2,p3,p4, ncol = 2,widths = c(1, 1))
dev.off()

###### Draw Fig.1 scatter plot
setwd("E:/----")
data<-read.csv('qns_75 quadrats_inputdata.csv', header=T)
library(ggplot2)
library(ggpubr)
library(ggthemes)
library(ggpmisc)
library(ggExtra)
p1<-ggplot(data, aes( x =elevation, y =sp.number)) + 
    geom_jitter( color ="#8babd3", size=0.6)+
    geom_smooth(method = "glm",formula = y ~ x,color ="#8babd3",fill="#d2d1d0" ,se = F)+
    stat_poly_eq(aes(label = paste(..rr.label..,..p.value.label.., sep = '~~~~')),formula = y ~ x, color ="#8babd3", parse = TRUE,size =1.5)+
    theme_bw()+
    labs(x="Elevation (m)",y="SR")+
    theme(plot.title.position="panel", legend.background = element_blank(),legend.key.size = unit(0.1, 'cm'),  
        legend.title = element_text(size=6),
        legend.text = element_text(size=4),
        legend.position = c(0.78, 0.18),
        axis.title = element_text(size = 8),
        axis.text = element_text(size = 8))

p2<-ggplot(data, aes( x =elevation, y =sp.number,color =rock)) + 
    geom_jitter( aes( color =rock), size=0.6)+
    scale_color_manual(limits=c("granite","rhyolite","pyroclastic rock","pyroclastic lava","quartz sandstone"), values=c("#addead","#ddaf70","#8babd3","#de767c","#a58bd4"))+
    geom_smooth(method = "glm",formula = y ~ x,fill="#d2d1d0" ,se = F)+
    stat_poly_eq(aes(label = paste(..rr.label..,..p.value.label.., sep = '~~~~')),formula = y ~ x,  parse = TRUE,size =1.5)+
    theme_bw()+
    labs(x="Elevation (m)",y="SR")+
    theme(plot.title.position="panel", legend.background = element_blank(),legend.key.size = unit(0.1, 'cm'),  
        legend.title = element_text(size=6),
        legend.text = element_text(size=4),
        legend.position = c(0.78, 0.18),
        axis.title = element_text(size = 8),
        axis.text = element_text(size = 8))

p3<-ggplot(data, aes( x =elevation, y =sp.number,color =group)) + 
    geom_jitter( aes( color =group), size=0.6)+
    scale_color_manual(limits=c("Montane community","Coastal community"), values=c("#ddaf70","#8babd3"))+
    geom_smooth(method = "glm",formula = y ~ x,fill="#d2d1d0" ,se = F)+
    stat_poly_eq(aes(label = paste(..rr.label..,..p.value.label.., sep = '~~~~')),formula = y ~ x,  parse = TRUE,size =1.5)+
    theme_bw()+
    labs(x="Elevation (m)",y="SR")+
    theme(plot.title.position="panel", legend.background = element_blank(),legend.key.size = unit(0.1, 'cm'),  
        legend.title = element_text(size=6),
        legend.text = element_text(size=4),
        legend.position = c(0.78, 0.18),
        axis.title = element_text(size = 8),
        axis.text = element_text(size = 8))

figure.1 <- ggarrange(p1, p2,p3,  
                      labels = c("b","c","d"),
                      font.label=list(face = "bold", color="black",size=10),
                      common.legend = FALSE,
                      nrow = 3, ncol = 3,
                      widths = c(1,1))

print(figure.1)

ggsave(filename = "Fig. SR_elevational point.png", plot = figure.1, 
       width = 150, height = 200, units = "mm", dpi = 600)


###### Draw Fig.S1 scatter plot
setwd("E:/----")
library(MASS)
library(performance)
library(ggplot2)
library(ggpubr)
data<-read.csv('qns_75 quadrats_inputdata.csv', header=T)
str(data)
data1<-data[1: 14]
data.variable<-data[15: 26]
str(data1) 
str(data.variable) 

stdFunc <- function(x){(x - min(x)) / (max(x) - min(x))} 
data.variable[, 1:ncol(data.variable)] <- apply(data.variable[, 1:ncol(data.variable)], 2, stdFunc) 
list<-c("longitude","latitude","elevation","slope","aspect","bio1","bio2","bio3","bio7","bio13","bio14","bio15")
data1$longitude<-data.variable$longitude
data1$latitude<-data.variable$latitude
data1$elevation<-data.variable$elevation
data1$slope<-data.variable$slope
data1$aspect<-data.variable$aspect
data1$bio1<-data.variable$bio1
data1$bio2<-data.variable$bio2
data1$bio3<-data.variable$bio3
data1$bio7<-data.variable$bio7
data1$bio13<-data.variable$bio13
data1$bio14<-data.variable$bio14
data1$bio15<-data.variable$bio15
data1$SR<-log(data1$sp.number)
summary(data1)
str(data1) 


###SR~bio
SR_1 <- glm(SR ~ bio1, data= data1)
SR_2 <- glm(SR ~ bio2, data= data1)
SR_3 <- glm(SR ~ bio3, data= data1)
SR_4 <- glm(SR ~ bio7, data= data1)
SR_5 <- glm(SR ~ bio13, data= data1)
SR_6 <- glm(SR ~ bio14, data= data1)
SR_7 <- glm(SR ~ bio15, data= data1)

p1<-data1 %>%
  ggplot(aes(x = bio1, y = SR, color = rock)) +
  geom_jitter(alpha = 1,size=0.6) +
  geom_line(aes(y = predict(SR_1))) +
  coord_cartesian(xlim = c(0, 1.0),ylim = c(3.0, 5.0))  + 
  scale_colour_discrete(guide="none") +
  scale_color_manual(values = c("#addead","#ddaf70","#8babd3","#de767c","#a58bd4"))+
  theme_bw()+labs(x="Annual Mean Temperature (°C*10)",y="SR")+
  stat_cor(method = "pearson", label.x = 0.6, label.y = 4.8,color="black", size=1.5, parse = TRUE)+
  ggtitle("SR~AMT")+  theme( plot.title = element_text(size = 5, hjust=0.5))+
  theme(plot.title.position="panel", legend.background = element_blank(),legend.key.size = unit(0.1, 'cm'),  
        legend.title = element_text(size=4),
        legend.text = element_text(size=4),
        legend.position = c(0.82, 0.18),
        axis.title = element_text(size = 4),
        axis.text = element_text(size = 4)) 

p2<-data1 %>%
  ggplot(aes(x = bio2, y = SR, color = rock)) +
  geom_jitter(alpha = 1,size=0.6) +
  geom_line(aes(y = predict(SR_2))) +
  coord_cartesian(xlim = c(0, 1.0),ylim = c(3.0, 5.0))  + 
  scale_colour_discrete(guide="none") +
  scale_color_manual(values = c("#addead","#ddaf70","#8babd3","#de767c","#a58bd4"))+
  theme_bw()+labs(x="Mean Diurnal Range (°C)",y="SR")+
  stat_cor(method = "pearson", label.x = 0.6, label.y = 4.8,color="black", size=1.5, parse = TRUE)+
  ggtitle("SR~MDR")+  theme( plot.title = element_text(size = 5, hjust=0.5))+
  theme(plot.title.position="panel", legend.background = element_blank(),legend.key.size = unit(0.1, 'cm'),  
        legend.title = element_text(size=4),
        legend.text = element_text(size=4),
        legend.position = c(0.82, 0.18),
        axis.title = element_text(size = 4),
        axis.text = element_text(size = 4)) 

p3<-data1 %>%
  ggplot(aes(x = bio3, y = SR, color = rock)) +
  geom_jitter(alpha = 1,size=0.6) +
  geom_line(aes(y = predict(SR_3))) +
  coord_cartesian(xlim = c(0, 1.0),ylim = c(3.0, 5.0))  + 
  scale_colour_discrete(guide="none") +
  scale_color_manual(values = c("#addead","#ddaf70","#8babd3","#de767c","#a58bd4"))+
  theme_bw()+labs(x="Isothermality",y="SR")+
  stat_cor(method = "pearson", label.x = 0.6, label.y = 4.8,color="black", size=1.5, parse = TRUE)+
  ggtitle("SR~Isoth")+  theme( plot.title = element_text(size = 5, hjust=0.5))+
  theme(plot.title.position="panel", legend.background = element_blank(),legend.key.size = unit(0.1, 'cm'),  
        legend.title = element_text(size=4),
        legend.text = element_text(size=4),
        legend.position = c(0.82, 0.18),
        axis.title = element_text(size = 4),
        axis.text = element_text(size = 4)) 

p4<-data1 %>%
  ggplot(aes(x = bio7, y = SR, color = rock)) +
  geom_jitter(alpha = 1,size=0.6) +
  geom_line(aes(y = predict(SR_4))) +
  coord_cartesian(xlim = c(0, 1.0),ylim = c(3.0, 5.0))  + 
  scale_colour_discrete(guide="none") +
  scale_color_manual(values = c("#addead","#ddaf70","#8babd3","#de767c","#a58bd4"))+
  theme_bw()+labs(x="Temperature Annual Range (°C*10)",y="SR")+
  stat_cor(method = "pearson", label.x = 0.6, label.y = 4.8,color="black", size=1.5, parse = TRUE)+
  ggtitle("SR~TAR")+  theme( plot.title = element_text(size = 5, hjust=0.5))+
  theme(plot.title.position="panel", legend.background = element_blank(),legend.key.size = unit(0.1, 'cm'),  
        legend.title = element_text(size=4),
        legend.text = element_text(size=4),
        legend.position = c(0.82, 0.18),
        axis.title = element_text(size = 4),
        axis.text = element_text(size = 4)) 

p5<-data1 %>%
  ggplot(aes(x = bio13, y = SR, color = rock)) +
  geom_jitter(alpha = 1,size=0.6) +
  geom_line(aes(y = predict(SR_5))) +
  coord_cartesian(xlim = c(0, 1.0),ylim = c(3.0, 5.0))  + 
  scale_colour_discrete(guide="none") +
  scale_color_manual(values = c("#addead","#ddaf70","#8babd3","#de767c","#a58bd4"))+
  theme_bw()+labs(x="Precipitation of Wettest Month (mm/month)",y="SR")+
  stat_cor(method = "pearson", label.x = 0.6, label.y = 4.8,color="black", size=1.5, parse = TRUE)+
  ggtitle("SR~PWM")+  theme( plot.title = element_text(size = 5, hjust=0.5))+
  theme(plot.title.position="panel", legend.background = element_blank(),legend.key.size = unit(0.1, 'cm'),  
        legend.title = element_text(size=4),
        legend.text = element_text(size=4),
        legend.position = c(0.82, 0.18),
        axis.title = element_text(size = 4),
        axis.text = element_text(size = 4)) 

p6<-data1 %>%
  ggplot(aes(x = bio14, y = SR, color = rock)) +
  geom_jitter(alpha = 1,size=0.6) +
  geom_line(aes(y = predict(SR_6))) +
  coord_cartesian(xlim = c(0, 1.0),ylim = c(3.0, 5.0))  + 
  scale_colour_discrete(guide="none") +
  scale_color_manual(values = c("#addead","#ddaf70","#8babd3","#de767c","#a58bd4"))+
  theme_bw()+labs(x="Precipitation of Driest Month (mm/month)",y="SR")+
  stat_cor(method = "pearson", label.x = 0.6, label.y = 4.8,color="black", size=1.5, parse = TRUE)+
  ggtitle("SR~PDM")+  theme( plot.title = element_text(size = 5, hjust=0.5))+
  theme(plot.title.position="panel", legend.background = element_blank(),legend.key.size = unit(0.1, 'cm'),  
        legend.title = element_text(size=4),
        legend.text = element_text(size=4),
        legend.position = c(0.82, 0.18),
        axis.title = element_text(size = 4),
        axis.text = element_text(size = 4)) 

p7<-data1 %>%
  ggplot(aes(x = bio15, y = SR, color = rock)) +
  geom_jitter(alpha = 1,size=0.6) +
  geom_line(aes(y = predict(SR_7))) +
  coord_cartesian(xlim = c(0, 1.0),ylim = c(3.0, 5.0))  + 
  scale_colour_discrete(guide="none") +
  scale_color_manual(values = c("#addead","#ddaf70","#8babd3","#de767c","#a58bd4"))+
  theme_bw()+labs(x="Precipitation Seasonality",y="SR")+
  stat_cor(method = "pearson", label.x = 0.6, label.y = 4.8,color="black", size=1.5, parse = TRUE)+
  ggtitle("SR~PS")+  theme( plot.title = element_text(size = 5, hjust=0.5))+
  theme(plot.title.position="panel", legend.background = element_blank(),legend.key.size = unit(0.1, 'cm'),  
        legend.title = element_text(size=4),
        legend.text = element_text(size=4),
        legend.position = c(0.82, 0.18),
        axis.title = element_text(size = 4),
        axis.text = element_text(size = 4)) 

figure.1 <- ggarrange(p1, p2,p3,p4,p5,p6,p7,  
                      labels = c("a", "b","c","d","e","f","g"),
                      font.label=list(face = "bold", color="black",size=7),
                      common.legend = FALSE,
                      nrow = 3, ncol = 3,
                      widths = c(1,1))

print(figure.1)

ggsave(filename = "Fig. SR_bio.png", plot = figure.1, 
       width = 150, height = 200, units = "mm", dpi = 600)
